# Supplementary material for: Targeting PI3Kγ anchoring enhances CFTR membrane localization and modulator efficacy via PKD1
Source: JCI Insight. 2026 Mar 23;11(6):e198846. doi: 10.1172/jci.insight.198846 (PMC13043088; doi:10.1172/jci.insight.198846)
Supplement: Supplemental data set 1 [file jciinsight-11-198846-s231.xlsx]

## Sheet: Recommended Leads
													Globally Normalized Values for the signal intensity of samples analyzed with the KAM-1325 antibody microarray data were colourized using the Conditional Formatting feature under Format in the pull down menu of MS-Excel. This feature lets users colourize cells in the spreadsheet according to their desired criteria. In the case of your data, the Globally Normalized intensity signals with a value of…
													The Conditional Formatting feature for %CFC (change from control) is set to blue for -100%, white for 0 changes, and orange for +200%. In this case, it is best to focus on orange coloured cells for follow up immunoblotting studies.
Recommended Leads for Order 4079
KAM-1325 ARRAY DETAILS													Lead Selection Recommendation for Follow Up Immunoblotting
Sample IDs:		Control ID: P1 (#20704) vs Treated ID: KATHR (#20705)											Priority	lead selection criteria: %CFC ≥75%; Sum of %Error <75% of %CFC; Average Normalized Net Signal ≥1500
Array Barcode:		K01803-1394		Protocol: Chemical cleavage pre-homogenization: Biotin-labelling									Possible	lead selection criteria: %CFC ≥45% + <75%; Sum of %Errors <80% of %CFC; Average Normalized Net Signal ≥750
Date of Report:		2020-08-07		Reviewed by: Dr. Steven Pelech
						P1 (#20704)		KATHR (#20705)
Final Sort	Ab Spot ID #	Antibody Codes	Target Name	P-Site	Full Target Protein Name	Average Normalized Net Signal	% Error in Duplicate from Average	Average Normalized Net Signal	% Error in Duplicate from Average	%CFC	Lead		Preferred Protein Kinase Name	Protein Kinase	Kinase or Phosphatase Type	Protein Type	Kinase Type	Kinase Group	Kinase Family	Kinase Subfamily	Transcription Factor	Stress Protein	Protein Phosphatase	Adapter	Metabolic Enzyme	Antigen Sequence	Sequence Location in Target	Effect of Phosphorylation	Kinases Known to Target Phosphosite(s) in vitro	Protein Type - Extended	UniProt Link	PhosphoNET Link	KinaseNET Link	OncoNET Link	GO_CelComponent_list	GO_MolFunctin_list	GO_BioProcess_list
317	160	NK302-2	CaMK2a	Pan-specific	Calcium/calmodulin-dependent protein kinase type II subunit alpha	7166.15	5.72236	2167.74	11.6413	-69.7503	Possible		CaMK2a	X	PSTK	Protein kinase - Non-receptor protein-serine/threonine	Protein-serine/threonine kinase	CAMK	CAMK2							Epitope undefined.				EC 2.7.11.17; Protein kinase, Ser/Thr (non-receptor); CAMK domain target; CAMK</A> group; CAMK2 family	Q9UQM7	Q9UQM7	Q9UQM7		GO:0005954; GO:0030054; GO:0005737; GO:0005829; GO:0043197; GO:0030666; GO:0005739; GO:0043005; GO:0005654; GO:0005634; GO:0005886; GO:0014069; GO:0042734; GO:0098685	GO:0005524; GO:0009931; GO:0005516; GO:0004683; GO:0035254; GO:0042802; GO:0016301; GO:0046872; GO:0042803; GO:0004674; GO:0005088	GO:0038166; GO:0006816; GO:0030154; GO:0048813; GO:0060996; GO:0000082; GO:0060333; GO:0035556; GO:0000165; GO:0007399; GO:0018105; GO:1990443; GO:0018107; GO:0051928; GO:0010666; GO:0051092; GO:0046777; GO:0006468; GO:1902108; GO:0048168; GO:2001222; GO:0046928; GO:0099148; GO:0002931; GO:0007223
397	206	NK026-3	CDK2	Pan-specific	Cyclin-dependent protein-serine kinase 2	685.868	10.5252	1288.31	11.5273	87.8368	Priority		CDK2	X	PSTK	Protein kinase - Non-receptor protein-serine/threonine	Protein-serine/threonine kinase	CMGC	CDK	CDC2						Epitope undefined.				EC 2.7.11.22; Protein kinase, Ser/Thr (non-receptor); CMGC group; CDK family; CDK1 subfamily; CDK/CDK1 subfamily	P24941	P24941	P24941	P24941	GO:0015030; GO:0005813; GO:0000781; GO:0000793; GO:0097123; GO:0097124; GO:0000307; GO:0097134; GO:0097135; GO:0005737; GO:0005829; GO:0005768; GO:0005654; GO:0005634; GO:0005667; GO:0000805; GO:0000806	GO:0005524; GO:0030332; GO:0097472; GO:0004693; GO:0000287; GO:0019904; GO:0004674	GO:0031145; GO:0051301; GO:0071732; GO:0007099; GO:0051298; GO:0006977; GO:0006281; GO:0006260; GO:0000082; GO:0000086; GO:0016572; GO:0051321; GO:0031571; GO:0007275; GO:0000122; GO:0018105; GO:0008284; GO:0032298; GO:0045893; GO:0006813; GO:0006468; GO:0007265; GO:0010389; GO:0060968; GO:1901796; GO:0010033
659	326	PN172	eIF4B	S422	Eukaryotic translation initiation factor 4B	762.871	28.225	1349.39	14.1607	76.8828	Priority															TG(pS)ES	Corresponds to amino acid residues TS20 to S424.	S422 phosphorylation inhibits activity and induces interaction with eIF3-alpha. This is one of the major in vivo phosphorylation sites in eIF4B (≥522 reports from high throughput mass spectrometry studies).	p70S6K (RPS6KB1); RSK1 (RPS6KA1)	Protein synthesis protein	P23588	P23588			GO:0005829; GO:0016281; GO:0005844	GO:0004386; GO:0043024; GO:0003723; GO:0033592; GO:0034057; GO:0003743	GO:0097010; GO:0001731; GO:0006446; GO:0006413
1041	511	PN188	HDAC5	S498	Histone deacetylase 5	842.722	15.6161	1257.27	13.0381	49.191	Possible															TQ(pS)SP	Corresponds to amino acid residues T496 to P500.	S498 phosphorylation inhibits enzyme activity, induces binding of 14-3-3-beta, 14-3-3-epsilon and N-CoR1, and inhibits interactions with GPS2, HDAC3, PRKD1, PRKD2, PRKD3, SMRT, TBL1X and TBL1XR1. This is one of the less major in vivo phosphorylation sites in HDAC5 (≥9 reports from high throughput mass spectrometry studies).	AMPKA1; CaMK1a; CaMK4; PRKD1; PRKD2; PRKD3	Hydrolase; EC 3.5.1.98	Q9UQL6	Q9UQL6			GO:0005737; GO:0005829; GO:0005794; GO:0000118; GO:0016607; GO:0005654; GO:0005634	GO:0003682; GO:0004407; GO:0042826; GO:0046872; GO:0032041; GO:0033558; GO:0005080; GO:0070491; GO:0000978; GO:0001085; GO:0008134	GO:0042113; GO:0030183; GO:0032869; GO:0071222; GO:0006325; GO:0006338; GO:0006342; GO:0016575; GO:0006954; GO:0090051; GO:0010832; GO:0045892; GO:0000122; GO:0030182; GO:0051091; GO:0045944; GO:0006476; GO:0040029; GO:0010830; GO:0043393; GO:0014823; GO:0042220; GO:0006351
1293	642	NK092-2	LATS2 (KPM)	Pan-specific	Large tumour suppressor 2 protein-serine kinase	6330.76	24.0187	9465.9	2.81792	49.5223	Possible		LATS2	X	PSTK	Protein kinase - Non-receptor protein-serine/threonine	Protein-serine/threonine kinase	AGC	NDR							SQAESSDLESSDLVDQTEGC	Corresponds to amino acid residues S1064 to C1083; C-terminus.			Protein-serine kinase, AGC group, NDR family	Q9NRM7	Q9NRM7	Q9NRM7	Q9NRM7	GO:0005829; GO:0005815; GO:0005634; GO:0000922	GO:0005524; GO:0046872; GO:0004674	GO:0051301; GO:0034613; GO:0000082; GO:0035329; GO:0009755; GO:0001827; GO:0001828; GO:0035556; GO:0030216; GO:0090090; GO:0045736; GO:0018105; GO:0043065; GO:0006468; GO:0046620
1725	860	PK742	p38d MAPK (MAPK13)	T180+Y182	Mitogen-activated protein-serine kinase p38 delta; Mitogen-activated protein kinase 13	987.055	21.4758	1685.58	2.69507	70.7681	Possible		p38d	X	PSTK	Protein kinase - Non-receptor protein-serine/threonine	Protein-serine/threonine kinase	CMGC	MAPK	p38						AEM(pT)G(pY)(bA)C	Corresponds to amino acid residues A177 to Y182; In the protein kinase catalytic domain activation T loop region between subdomains VII and VIII.	T180 and Y182 phosphorylation is stimulatory for phosphotransferase activity. These phosphosites are located in the kinase activation loop between catalytic subdomains VII and VIII. These are two of the major in vivo phosphorylation sites in p38a (≥382 and >986 reports, respectively, from high throughput mass spectrometry studies).	T180: MKK3 (MAP2K3, MEK3); MKK6 (MAP2K6, MEK6). Y182: MKK3 (MAP2K3, MEK3); MKK6 (MAP2K6, MEK6).	EC 2.7.11.24; EC 2.7.1.37; Protein kinase, Ser/Thr (non-receptor); CMGC group; MAPK family; MAPK/p38 subfamily; p38 subfamily	O15264	O15264	O15264	O15264	GO:0005737; GO:0005829; GO:0005634	GO:0005524; GO:0004707; GO:0004674	GO:0007049; GO:0072740; GO:0070301; GO:0071347; GO:1903936; GO:0072709; GO:0034644; GO:0018105; GO:0050729; GO:0032755; GO:0010468; GO:0006355; GO:0006970; GO:0051403; GO:0006351
1771	883	PK166	p70S6K (S6Ka, RPS6KB1)	S434	Ribosomal protein S6 kinase beta-1; Ribosomal protein S6 kinase 1	670.595	32.6008	1043.47	14.474	55.6034	Possible		p70S6K	X	PSTK	Protein kinase - Non-receptor protein-serine/threonine	Protein-serine/threonine kinase	AGC	RSK	p70						IR(pS)PR	Corresponds to amino acid residues I409 to R413.	S434 phosphorylation stimulates phosphotransferase activity. This is one of the minor in vivo phosphorylation sites in p70 S6K (≥1 reports from high throughput mass spectrometry studies).	CDK5; ERK1 (MAPK3); ERK2 (MAPK1); JNK1 (MAPK8); JNK2 (MAPK9); mTOR (FRAP)	Protein-serine kinase, AGC group, RSK family, p70 subfamily	P23443	P23443	P23443	P23443	GO:0030054; GO:0009986; GO:0005737; GO:0005829; GO:0005741; GO:0005739; GO:0043005; GO:0005654; GO:0005634; GO:0048471; GO:0045202	GO:0005524; GO:0042802; GO:0016301; GO:0030165; GO:0042277; GO:0004672; GO:0051721; GO:0004712; GO:0004674; GO:0004711	GO:0007568; GO:0006915; GO:0001662; GO:0016477; GO:0071549; GO:0071363; GO:0032869; GO:0071346; GO:0000082; GO:0007281; GO:0044539; GO:0007616; GO:0043066; GO:2001237; GO:0046627; GO:0018105; GO:0048015; GO:0045931; GO:0048633; GO:0014911; GO:0048661; GO:0045727; GO:0045948; GO:0043491; GO:0046324; GO:0014878; GO:0045471; GO:0033762; GO:0009749; GO:0009408; GO:0043201; GO:0032496; GO:0009612; GO:…
1807	902	NK190-2	PAK5 (PAK7)	Pan-specific	p21-activated kinase 5; Protein-serine/threonine kinase PAK 7	653.847	26.7482	1210.88	22.4158	85.1926	Priority		PAK5	X	PSTK	Protein kinase - Non-receptor protein-serine/threonine	Protein-serine/threonine kinase	STE	STE20	PAKB						CGLPQQWHSLLADTANRP	Corresponds to amino acid residues G34 to R49; Post-N-terminus.			EC 2.7.11.1; Protein kinase, Ser/Thr (non-receptor); STE domain target; STE</A> group; STE20 family; PAKB subfamily	Q9P286	Q9P286	Q9P286	Q9P286	GO:0005737; GO:0005739; GO:0005654; GO:0045202	GO:0005524; GO:0004674; GO:0048365	GO:0030036; GO:0032147; GO:0006915; GO:0016477; GO:0008283; GO:0007010; GO:0007612; GO:0007626; GO:0007613; GO:2001237; GO:0042981; GO:0001558; GO:0043408; GO:0007346; GO:0007266; GO:0007165; GO:0023014; GO:0031098
1825	914	NK285-1	PCTK2 (PCTAIRE2, CDK17)	Pan-specific	Cell division protein kinase 17; Protein-serine kinase PCTAIRE-2	977.507	23.9918	2068.53	32.0251	111.613	Priority		PCTAIRE2	X	PSTK	Protein kinase - Non-receptor protein-serine/threonine	Protein-serine/threonine kinase	CMGC	CDK	TAIRE						CGSQTIDESLSELAEQMTIE	Corresponds to amino acid residues G14 to E32; Post-N-terminus.			EC 2.7.11.22; Protein kinase, Ser/Thr (non-receptor); CMGC domain target; CMGC</A> group; CDK family; TAIRE subfamily; CDK/TAIRE subfamily	Q00537	Q00537	Q00537		GO:0005737; GO:0005634	GO:0005524; GO:0004672; GO:0004674	GO:0006468; GO:0051726
1841	922	PN546	PCYT1B (CCTB)	S315+S319	CTP: phosphocholine cytidylyltransferase isoform B	1042.94	16.9308	1801.36	20.7939	72.7189	Possible					Metabolic enzyme									X	LQAL(pS)PKQ(pS)PV(bA)C	Corresponds to amino acid residues L311 to V321; Near the C-terminus of the protein.	S315 phosphorylation inhibits cytidyltransferase activity. S315 and S319 are the main in vivo phosphorylation sites in PCYT1B (≥36 and ≥9 reports, respectively, from high throughput mass spectrometry studies).	S315: ERK1 (MAPK3); ERK2 (MAPK1).		Q9Y5K3	Q9Y5K3			GO:0005737; GO:0005789	GO:0004105	GO:0001541; GO:0006656; GO:0007283
1851	927	PK759	PDGFRa	Y768	Platelet-derived growth factor receptor kinase alpha	3088.07	7.31897	4765.81	31.71	54.3299	Possible		PDGFRA	X	PYK	Protein kinase - Receptor-tyrosine kinase	Protein-tyrosine kinase	TK	PDGFR							PAS(pY)KKK(bA)C	Corresponds to amino acid residues P765 to K771; In the protein kinase catalytic domain near subdomain VI.	The effect of Y768 phosphorylation is unclear. This is one of the major in vivo phosphorylation sites in PDGFRa (≥268 reports from high throughput mass spectrometry studies).		Receptor tyrosine kinase; EC 2.7.10.1; TK group; PDGFR family	P16234	P16234	P16234	P16234	GO:0030054; GO:0005737; GO:0005887; GO:0031226; GO:0016020; GO:0005634; GO:0005886; GO:0032991	GO:0005524; GO:0046934; GO:0005018; GO:0048407; GO:0005161; GO:0042803; GO:0004672; GO:0005088; GO:0004714; GO:0005021; GO:0038085	GO:0055003; GO:0001775; GO:0060326; GO:0034614; GO:0048701; GO:0048557; GO:0048704; GO:0001553; GO:0000165; GO:0072277; GO:0010544; GO:0018108; GO:0048015; GO:0070527; GO:0035790; GO:0048008; GO:0030335; GO:0008284; GO:0038091; GO:0007204; GO:0070374; GO:0048146; GO:0043552; GO:0014068; GO:0010863; GO:0051897; GO:0046777; GO:2000249; GO:0050920; GO:2000739; GO:0061298; GO:0016032; GO:0042060
1889	945	PN524	PFN1	Y129	Profilin 1	2375.85	31.1471	4713.44	4.08133	98.3894	Priority															KKC(pY)EMA(bA)C	Corresponds to amino acid residues K126 to A132; In the end of the Profilin domain.	Y129 phosphorylation induces interaction with VHL. This is the major in vivo phosphorylation site in Profilin 1 (≥666 reports from high throughput mass spectrometry studies).	KDR (VEGFR2); Src	Cytoskeletal protein; Actin binding protein	P07737	P07737		P07737	GO:0072562; GO:0005938; GO:0005737; GO:0005856; GO:0005829; GO:0070062; GO:0005925; GO:0098978; GO:0016020; GO:0043005; GO:0005634; GO:0098688; GO:0098794; GO:0098793; GO:0098685	GO:0003779; GO:0003785; GO:0000774; GO:0045296; GO:0005546; GO:0070064; GO:0017048; GO:0003723; GO:0005102	GO:0030036; GO:0071363; GO:0098885; GO:0032232; GO:0030837; GO:0051497; GO:0001843; GO:0032233; GO:0030838; GO:0032781; GO:0051054; GO:0010634; GO:1900029; GO:0051496; GO:0045944; GO:0050434; GO:0050821; GO:0060074; GO:0060071
2003	1004	PK093-1	PKD1 (PRKCM, PKCm, PRKD1)	S910	Protein-serine kinase C mu (Protein kinase D)	84.5957	88.756	1195.11	79.3629	1312.73	Priority		PKD1	X	PSTK	Protein kinase - Non-receptor protein-serine/threonine	Protein-serine/threonine kinase	CAMK	PKD							Epitope undefined.	Antibody raised against amino acid residues that encompass the mouse PKD1 S916 phosphosite.	S910 phosphorylation stimulates phosphotransferase activity. This is one of the minor in vivo phosphorylation sites in PKD1 (≥11 reports from high throughput mass spectrometry studies).	PKD1 (PRKCM, PKCm, PRKD1)	EC 2.7.11.13; Protein kinase, Ser/Thr (non-receptor); CAMK domain target; CAMK</A> group; PKD family	Q15139	Q15139	Q15139	Q15139	GO:0000421; GO:0005829; GO:0005794; GO:0005886; GO:0005802	GO:0005524; GO:0042802; GO:0016301; GO:0046872; GO:0004697; GO:0004674	GO:0001525; GO:0006915; GO:0008283; GO:0034198; GO:0071447; GO:0034599; GO:0035924; GO:0007030; GO:0048193; GO:0006954; GO:0045087; GO:0007229; GO:0035556; GO:0060548; GO:0045806; GO:0018105; GO:0018107; GO:0045766; GO:0010508; GO:0043536; GO:0032793; GO:2001028; GO:0038033; GO:0010595; GO:0001938; GO:1901727; GO:0043123; GO:0010976; GO:0051092; GO:0045669; GO:0033138; GO:0043552; GO:0045944; GO:…
2473	1234	PN083-1	STAT5	Y694	Signal transducer and activator of transcription 5	2158.07	2.9029	497.065	44.695	-76.9672	Priority					Transcription protein, SH2 protein; coactivator/corepressor					X					Not precisely defined.	Antibody raised against amino acid residues that encompass the Y694 phosphosite.	Y694 phosphorylation stimulates transcriptional activity. This is one of the major sites of in vivo phosphorylation of STAT5A.	Btk; JAK1; JAK2; JAK3; Lck; Lyn; Src; Syk	Transcription protein	P42229	P42229		P42229	GO:0005829; GO:0005654	GO:0003677; GO:0003700; GO:0004713; GO:0000981	GO:0006103; GO:0000255; GO:0006101; GO:0006600; GO:0046449; GO:0019221; GO:0006631; GO:0035723; GO:0038110; GO:0038111; GO:0038113; GO:0006549; GO:0007259; GO:0060397; GO:0007595; GO:0006107; GO:0043536; GO:0001938; GO:0040014; GO:0006357; GO:0006105; GO:0019530; GO:0006351; GO:0006573

## Sheet: Normalized Full Values
												Globally Normalized Values for the signal intensity of samples analyzed with the KAM-1325 antibody microarray data were colourized using the Conditional Formatting feature under Format in the pull down menu of MS-Excel. This feature lets users colourize cells in the spreadsheet according to their desired criteria. In the case of your data, the Globally Normalized intensity signals with a value of…
												The Conditional Formatting feature for %CFC (change from control) is set to blue for -100%, white for 0 changes, and orange for +200%. In this case, it is best to focus on orange coloured cells for follow up immunoblotting studies.
Normalized Full Values for Order 4079
KAM-1325 ARRAY DETAILS												Lead Selection Recommendation for Follow Up Immunoblotting
Sample IDs:		Control ID: P1 (#20704) vs Treated ID: KATHR (#20705)										Priority	lead selection criteria: %CFC ≥75%; Sum of %Error <75% of %CFC; Average Normalized Net Signal ≥1500
Array Barcode:		K01803-1394		Protocol: Chemical cleavage pre-homogenization: Biotin-labelling								Possible	lead selection criteria: %CFC ≥45% + <75%; Sum of %Errors <80% of %CFC; Average Normalized Net Signal ≥750
Date of Report:		2020-08-07		Reviewed by: Dr. Steven Pelech
												Globally Normalized Median									Globally Normalized Median
						Sample ID: Control P1 (#20704)						4991.74			Sample ID: Treated KATHR (#20705)						5044.81			Changes
Final Sort	Ab Spot ID #	Antibody Codes	Target Name	P-Site	Full Target Protein Name	Flag	Signal Median	Background Median	Spot Area	Not Normalized Net Signal	Normalized Net Signal	Average Normalized Net Signal	Error in Duplicate from Average	% Error in Duplicate from Average	Flag	Signal Median	Background Median	Spot Area	Not Normalized Net Signal	Normalized Net Signal	Average Normalized Net Signal	Error in Duplicate from Average	% Error in Duplicate from Average	SUM % Error	y	Lead		Preferred Protein Kinase Name	Protein Kinase	Kinase or Phosphatase Type	Protein Type	Kinase Type	Kinase Group	Kinase Family	Kinase Subfamily	Transcription Factor	Stress Protein	Protein Phosphatase	Adapter	Metabolic Enzyme	Antigen Sequence	Sequence Location in Target	Effect of Phosphorylation	Kinases Known to Target Phosphosite(s) in vitro	Protein Type - Extended	UniProt Link	PhosphoNET Link	KinaseNET Link	OncoNET Link
5	2	NN166-2	4E-BP1 (PHAS1)	Pan-specific	Eukaryotic translation initiation factor 4E binding protein 1 (PHAS1)	3	1192	78	409	455.626	513.981	560.63	46.6483	8.32069	3	773	92	349	237.669	251.742	403.252	151.51	37.5721	45.8928	-28.0715																Not precisely defined.	Antibody raised against full length human 4E-BP1 protein.			Protein synthesis protein, inhibitor	Q13541	Q13541		Q13541
6	2	NN166-2	4E-BP1 (PHAS1)	Pan-specific	Eukaryotic translation initiation factor 4E binding protein 1 (PHAS1)	0	1375	62	410	538.33	607.278				0	1304	54	419	523.75	554.763																					Not precisely defined.	Antibody raised against full length human 4E-BP1 protein.				Q13541	Q13541		Q13541
7	3	PN550	4E-BP1 (PHAS1)	T37+T46	4E transcription factor binding protein 1	0	12130	32	515	6230.47	7028.45	7276.47	248.018	3.40849	0	11432	32	502	5722.8	6061.66	6131.56	69.8953	1.13993	4.54842	-15.7345																DYST(pT)PGG(bA)C	Corresponds to amino acid residues D33 to G40; In the N-terminal portion of the translation regulatory protein.	T37 phosphorylation reduces the rate of ubiquitination by the BCR(KLH25) complex and inhibits interaction with 4E-BP1 and EIF4E. This is one of the major in vivo phosphorylation sites in 4E-BP1 (≥129 reports based on mass spectrometry studies). The effect of T46 phosphorylation - Partly reduces eIF4E and 4E-BP1 binding and reduces the rate of ubiquitination by the BCR(KLH25) complex. This is also…	ERK1 (MAPK3); ERK2 (MAPK1); FRAP1 (mTOR); GSK3b	Protein synthesis protein, inhibitor	Q13541	Q13541		Q13541
8	3	PN550	4E-BP1 (PHAS1)	T37+T46	4E transcription factor binding protein 1	3	10927	28	612	6670.19	7524.49				3	10996	32	534	5854.78	6201.45																					DYST(pT)PGG(bA)C	Corresponds to amino acid residues D33 to G40; In the N-terminal portion of the translation regulatory protein.	T37 phosphorylation reduces the rate of ubiquitination by the BCR(KLH25) complex and inhibits interaction with 4E-BP1 and EIF4E. This is one of the major in vivo phosphorylation sites in 4E-BP1 (≥129 reports based on mass spectrometry studies). The effect of T46 phosphorylation - Partly reduces eIF4E and 4E-BP1 binding and reduces the rate of ubiquitination by the BCR(KLH25) complex. This is also…	ERK1 (MAPK3); ERK2 (MAPK1); FRAP1 (mTOR); GSK3b		Q13541	Q13541		Q13541
9	4	PK501	A6 (Twinfilin-1)	Y309	Twinfilin, actin-binding protein, 1; Protein tyrosine kinase 9;	0	14424	38	598	8602.83	9704.66	9173.49	531.163	5.79019	0	13000	30	607	7872.79	8338.96	7980.2	358.762	4.49565	10.2858	-13.0081			A6	X	PSTK	Protein kinase, dual-specificity	Protein-serine/threonine kinase	ATYPICAL	A6 family							DFL(pY)EEV(bA)C	Corresponds to amino acid residues D306 to V312; In the end of the Cofilin_ADF domain.	The effect of Y309 phosphorylation is unclear. The major site of phosphorylation of A6 (≥142 reports based on mass spectrometry studies).		Protein kinase, dual-specificity; ATYPICAL domain target; ATYPICAL</A> group; A6 family	Q12792	Q12792	Q12792
10	4	PK501	A6 (Twinfilin-1)	Y309	Twinfilin, actin-binding protein, 1; Protein tyrosine kinase 9;	3	12741	36	603	7661.11	8642.33				3	11914	60	607	7195.38	7621.43								A6	X	PSTK	Protein kinase, dual-specificity	Protein-serine/threonine kinase	ATYPICAL	A6 family							DFL(pY)EEV(bA)C	Corresponds to amino acid residues D306 to V312; In the end of the Cofilin_ADF domain.	The effect of Y309 phosphorylation is unclear. The major site of phosphorylation of A6 (≥142 reports based on mass spectrometry studies).			Q12792	Q12792	Q12792
11	5	PK502	A6r (Twinfin-2)	Y309	Twinfilin, actin-binding protein, 2; Protein tyrosine kinase 9-like	0	9192	30	550	5039.1	5684.49	5449.13	235.363	4.31928	0	9499	28	604	5720.48	6059.21	5849.61	209.599	3.58313	7.90241	7.34938			A6r	X	PSTK	Protein kinase, dual-specificity	Protein-serine/threonine kinase	ATYPICAL	A6 family							EFL(pY)DEV(bA)C	Corresponds to amino acid residues E306 to V312; In the end of the Cofilin_ADF domain.	The effect of Y309 phosphorylation is unclear. This is the major site of phosphorylation of A6r (≥517 reports based on mass spectrometry studies). A similar phosphosite is also the major phosphorylation site in A6.		Protein kinase, atypical; ATYPICAL domain target; ATYPICAL</A> group; A6 family	Q6IBS0	Q6IBS0	Q6IBS0
12	5	PK502	A6r (Twinfin-2)	Y309	Twinfilin, actin-binding protein, 2; Protein tyrosine kinase 9-like	3	8092	26	573	4621.82	5213.77				3	8108	28	659	5324.72	5640.01								A6r	X	PSTK	Protein kinase, dual-specificity	Protein-serine/threonine kinase	ATYPICAL	A6 family							EFL(pY)DEV(bA)C	Corresponds to amino acid residues E306 to V312; In the end of the Cofilin_ADF domain.	The effect of Y309 phosphorylation is unclear. This is the major site of phosphorylation of A6r (≥517 reports based on mass spectrometry studies). A similar phosphosite is also the major phosphorylation site in A6.			Q6IBS0	Q6IBS0	Q6IBS0
13	6	PK503	AAK1	S637	AP2-associated protein kinase 1	0	14170	28	599	8471.06	9556.01	9308.8	247.205	2.6556	0	13856	26	594	8215.02	8701.45	9048.98	347.531	3.84055	6.49615	-2.79114			AAK1	X	PSTK	Protein kinase - Non-receptor protein-serine/threonine	Protein-serine/threonine kinase	Other	NAK							RIL(pS)DVT(bA)C	Corresponds to amino acid residues R634 to T640; In the C-terminal half of the kinase after the catalytic domain.	The effect of S637 phosphorylation is unclear. This is major site of phosphorylation of AAK1 (≥259 reports based on mass spectrometry studies).		Protein kinase, Ser/Thr (non-receptor); EC 2.7.11.1; EC 2.7.11.-; Other group; NAK family	Q2M2I8	Q2M2I8	Q2M2I8
14	6	PK503	AAK1	S637	AP2-associated protein kinase 1	3	13660	22	589	8032.78	9061.6				3	14424	46	617	8871.23	9396.51								AAK1	X	PSTK	Protein kinase - Non-receptor protein-serine/threonine	Protein-serine/threonine kinase	Other	NAK							RIL(pS)DVT(bA)C	Corresponds to amino acid residues R634 to T640; In the C-terminal half of the kinase after the catalytic domain.	The effect of S637 phosphorylation is unclear. This is major site of phosphorylation of AAK1 (≥259 reports based on mass spectrometry studies).			Q2M2I8	Q2M2I8	Q2M2I8
15	7	NK001-2	Abl (Abl1)	Pan-specific	Abelson murine leukemia viral oncogene homologue 1	0	9634	30	594	5704.78	6435.43	6413.24	22.187	0.345956	0	9642	22	608	5848.96	6195.29	6401.4	206.106	3.2197	3.56566	-0.184692			ABL1	X	PYK	Protein kinase - Non-receptor-tyrosine kinase	Protein-tyrosine kinase	TK	Abl							CAATQDFSKLLSSVKE	Corresponds to amino acid residues A1109 to E1123; In the C-terminus of the kinase.			Protein-tyrosine kinase; Cytoplasm, nucleolus, nucleus, cytoskeleton protein	P00519	P00519	P00519	P00519
16	7	NK001-2	Abl (Abl1)	Pan-specific	Abelson murine leukemia viral oncogene homologue 1	0	8902	22	638	5665.44	6391.05				0	9268	40	676	6238.13	6607.5								ABL1	X	PYK	Protein kinase - Non-receptor-tyrosine kinase	Protein-tyrosine kinase	TK	Abl							CAATQDFSKLLSSVKE	Corresponds to amino acid residues A1109 to E1123; In the C-terminus of the kinase.				P00519	P00519	P00519	P00519
17	8	NK001-6	Abl (Abl1)	Pan-specific	Abelson murine leukemia viral oncogene homologue 1	0	9332	26	499	4643.69	5238.45	4844.94	393.507	8.12201	0	8259	22	477	3929.05	4161.7	4163.92	2.22594	0.0534576	8.17547	-14.0562			ABL1	X	PYK	Protein kinase - Non-receptor-tyrosine kinase	Protein-tyrosine kinase	TK	Abl							CISTRVSLRKTRQPP	Corresponds to amino acid residues I1006 to P1019.			Protein-tyrosine kinase; Cytoplasm, nucleolus, nucleus, cytoskeleton protein	P00519	P00519	P00519	P00519
18	8	NK001-6	Abl (Abl1)	Pan-specific	Abelson murine leukemia viral oncogene homologue 1	3	7567	22	523	3946.03	4451.43				3	8574	42	461	3933.25	4166.15								ABL1	X	PYK	Protein kinase - Non-receptor-tyrosine kinase	Protein-tyrosine kinase	TK	Abl							CISTRVSLRKTRQPP	Corresponds to amino acid residues I1006 to P1019.				P00519	P00519	P00519	P00519
19	9	PK504	Abl (Abl1)	Y139	Abelson murine leukemia viral oncogene homologue 1	0	10026	44	607	6059.07	6835.1	6135.64	699.468	11.4001	0	9490	28	664	6282.77	6654.79	5767.04	887.75	15.3935	26.7936	-6.00754			ABL1	X	PYK	Protein kinase - Non-receptor-tyrosine kinase	Protein-tyrosine kinase	TK	Abl							AAE(pY)LLS(bA)C	Corresponds to amino acid residues A136 to S142; In the SH2 domain.	Y139 phosphorylation stimulates phosphotransferase activity. This is one of the many in vivo phosphorylation sites in Abl1 (≥57 reports based on mass spectrometry studies).	Fyn; Hck; Lyn	Protein-tyrosine kinase; Cytoplasm, nucleolus, nucleus, cytoskeleton protein	P00519	P00519	P00519	P00519
20	9	PK504	Abl (Abl1)	Y139	Abelson murine leukemia viral oncogene homologue 1	3	7845	22	616	4818.97	5436.17				3	7504	38	617	4606.52	4879.29								ABL1	X	PYK	Protein kinase - Non-receptor-tyrosine kinase	Protein-tyrosine kinase	TK	Abl							AAE(pY)LLS(bA)C	Corresponds to amino acid residues A136 to S142; In the SH2 domain.	Y139 phosphorylation stimulates phosphotransferase activity. This is one of the many in vivo phosphorylation sites in Abl1 (≥57 reports based on mass spectrometry studies).	Fyn; Hck; Lyn		P00519	P00519	P00519	P00519
21	10	PK505	Abl (Abl1)	Y226	Abelson murine leukemia viral oncogene homologue 1	0	13182	34	501	6587.15	7430.81	8565.77	1134.95	13.2499	0	13748	24	678	9304.87	9855.84	9832.92	22.9171	0.233065	13.4829	14.7932			ABL1	X	PYK	Protein kinase - Non-receptor-tyrosine kinase	Protein-tyrosine kinase	TK	Abl							PTV(pY)GVS(bA)C	Corresponds to amino acid residues P223 to S229; In the region between the SH2 domain and the protein kinase catalytic domain.	Y226 phosphorylation stimulates phosphotransferase activity. This is one of the major in vivo phosphorylation sites in Abl1 (≥315 reports based on mass spectrometry studies).	Abl1; Fyn; Hck; Lyn	Protein-tyrosine kinase; Cytoplasm, nucleolus, nucleus, cytoskeleton protein	P00519	P00519	P00519	P00519
22	10	PK505	Abl (Abl1)	Y226	Abelson murine leukemia viral oncogene homologue 1	3	12637	28	682	8599.34	9700.72				3	13656	56	681	9261.6	9810								ABL1	X	PYK	Protein kinase - Non-receptor-tyrosine kinase	Protein-tyrosine kinase	TK	Abl							PTV(pY)GVS(bA)C	Corresponds to amino acid residues P223 to S229; In the region between the SH2 domain and the protein kinase catalytic domain.	Y226 phosphorylation stimulates phosphotransferase activity. This is one of the major in vivo phosphorylation sites in Abl1 (≥315 reports based on mass spectrometry studies).	Abl1; Fyn; Hck; Lyn		P00519	P00519	P00519	P00519
23	11	PK506	Abl (Abl1)	Y257	Abelson murine leukemia viral oncogene homologue 1	0	9115	40	560	5082	5732.89	6319.55	586.662	9.28329	0	11346	24	690	7812.18	8274.76	7980.37	294.391	3.68894	12.9722	26.2806			ABL1	X	PYK	Protein kinase - Non-receptor-tyrosine kinase	Protein-tyrosine kinase	TK	Abl							GEV(pY)EGV(bA)C	Corresponds to amino acid residues G254 to V260; In the protein kinase catalytic domain in subdomain I.	Y257 phosphorylation is predicted to be inhibitory for phosphotransferase activity. This phosphosite is located in the kinase subdomain I region, which is involved in binding the phosphates in the ATP substrate. This is one of the major in vivo phosphorylation sites in Abl1 (≥335 reports based on mass spectrometry studies).		Protein-tyrosine kinase; Cytoplasm, nucleolus, nucleus, cytoskeleton protein	P00519	P00519	P00519	P00519
24	11	PK506	Abl (Abl1)	Y257	Abelson murine leukemia viral oncogene homologue 1	0	9318	28	659	6122.11	6906.21				0	9722	34	749	7256.31	7685.98								ABL1	X	PYK	Protein kinase - Non-receptor-tyrosine kinase	Protein-tyrosine kinase	TK	Abl							GEV(pY)EGV(bA)C	Corresponds to amino acid residues G254 to V260; In the protein kinase catalytic domain in subdomain I.	Y257 phosphorylation is predicted to be inhibitory for phosphotransferase activity. This phosphosite is located in the kinase subdomain I region, which is involved in binding the phosphates in the ATP substrate. This is one of the major in vivo phosphorylation sites in Abl1 (≥335 reports based on mass spectrometry studies).			P00519	P00519	P00519	P00519
25	12	PK507	Abl (Abl1)	Y264	Abelson murine leukemia viral oncogene homologue 1	0	10070	58	640	6407.68	7228.36	6756.45	471.911	6.9846	0	11160	30	746	8302.98	8794.62	7990.4	804.224	10.0649	17.0495	18.2633			ABL1	X	PYK	Protein kinase - Non-receptor-tyrosine kinase	Protein-tyrosine kinase	TK	Abl							WKK(pY)SLT(bA)C	Corresponds to amino acid residues W261 to T267; In the protein kinase catalytic domain in subdomain I.	Y264 phosphorylation is predicted to be inhibitory for phosphotransferase activity. This phosphosite is located in the kinase subdomain I region, which is involved in binding the phosphates in the ATP substrate. This is one of the many in vivo phosphorylation sites in Abl1 (≥60 reports based on mass spectrometry studies).		Protein-tyrosine kinase; Cytoplasm, nucleolus, nucleus, cytoskeleton protein	P00519	P00519	P00519	P00519
26	12	PK507	Abl (Abl1)	Y264	Abelson murine leukemia viral oncogene homologue 1	3	8758	26	638	5571.02	6284.54				3	9258	40	736	6784.45	7186.17								ABL1	X	PYK	Protein kinase - Non-receptor-tyrosine kinase	Protein-tyrosine kinase	TK	Abl							WKK(pY)SLT(bA)C	Corresponds to amino acid residues W261 to T267; In the protein kinase catalytic domain in subdomain I.	Y264 phosphorylation is predicted to be inhibitory for phosphotransferase activity. This phosphosite is located in the kinase subdomain I region, which is involved in binding the phosphates in the ATP substrate. This is one of the many in vivo phosphorylation sites in Abl1 (≥60 reports based on mass spectrometry studies).			P00519	P00519	P00519	P00519
27	13	PK873	Abl (Abl1)	Y393+T394	Abelson murine leukemia viral oncogene homologue 1	3	22640	68	720	16251.8	18333.3	19953.3	1619.99	8.11889	3	21888	32	884	19320.7	20464.7	19835.6	629.107	3.1716	11.2905	-0.589864			ABL1	X	PYK	Protein kinase - Non-receptor-tyrosine kinase	Protein-tyrosine kinase	TK	Abl							GDT(pY)(pT)AHAGC	Corresponds to amino acid residues G390 to G398. Y393 and T394 are located in the Gap/Insert 8 (G/I8) region in the protein-tyrosine kinase catalytic domain of Abl1. The G/I8 region is located in the T-activation loop between kinase subdomains VII and VIII.	Y393 phosphorylation stimulates phosphotransferase activity. This phosphosite is located in the kinase activation loop between catalytic subdomains VII and VIII. Phosphorylation regulates cell growth. Y393 is the most frequently detected phosphosite in Abl1 by mass spectrometry (≥1677 reports) and T394 is the third most often observed phosphosite (≥477 reports). No protein kinases have been repor…	Y393: Abl1; Fyn; Hck; Lyn.	Protein-tyrosine kinase; Cytoplasm, nucleolus, nucleus, cytoskeleton protein	P00519	P00519	P00519	P00519
28	13	PK873	Abl (Abl1)	Y393+T394	Abelson murine leukemia viral oncogene homologue 1	3	23765	38	806	19124	21573.3				3	21802	60	834	18132.8	19206.5								ABL1	X	PYK	Protein kinase - Non-receptor-tyrosine kinase	Protein-tyrosine kinase	TK	Abl							GDT(pY)(pT)AHAGC	Corresponds to amino acid residues G390 to G398. Y393 and T394 are located in the Gap/Insert 8 (G/I8) region in the protein-tyrosine kinase catalytic domain of Abl1. The G/I8 region is located in the T-activation loop between kinase subdomains VII and VIII.	Y393 phosphorylation stimulates phosphotransferase activity. This phosphosite is located in the kinase activation loop between catalytic subdomains VII and VIII. Phosphorylation regulates cell growth. Y393 is the most frequently detected phosphosite in Abl1 by mass spectrometry (≥1677 reports) and T394 is the third most often observed phosphosite (≥477 reports). No protein kinases have been repor…	Y393: Abl1; Fyn; Hck; Lyn.		P00519	P00519	P00519	P00519
29	14	PK177	Abl (Abl1)	Y413	Abelson murine leukemia viral oncogene homologue 1	0	1032	166	436	377.576	425.935	382.784	43.1512	11.273	0	522	74	490	219.52	232.518	339.965	107.447	31.6052	42.8782	-11.1862			ABL1	X	PYK	Protein kinase - Non-receptor-tyrosine kinase	Protein-tyrosine kinase	TK	Abl							Not precisely defined. Original suppliers identified as an antibody for the Y412 site in human Abl1. Likely to include LA(pY)NK.	Antibody raised against amino acid residues surrounding the phosphorylated Tyr-413 of human c-Abl.	The effect of Y413 phosphorylation is unclear. This is one of the many in vivo phosphorylation sites in Abl1 (≥164 reports based on mass spectrometry studies).		Protein-tyrosine kinase; Cytoplasm, nucleolus, nucleus, cytoskeleton protein	P00519	P00519	P00519	P00519
30	14	PK177	Abl (Abl1)	Y413	Abelson murine leukemia viral oncogene homologue 1	0	667	60	496	301.072	339.633				0	760	56	600	422.4	447.411								ABL1	X	PYK	Protein kinase - Non-receptor-tyrosine kinase	Protein-tyrosine kinase	TK	Abl							Not precisely defined. Original suppliers identified as an antibody for the Y412 site in human Abl1. Likely to include LA(pY)NK.	Antibody raised against amino acid residues surrounding the phosphorylated Tyr 413of human c-Abl.	The effect of Y413 phosphorylation is unclear. This is one of the many in vivo phosphorylation sites in Abl1 (≥164 reports based on mass spectrometry studies).			P00519	P00519	P00519	P00519
31	15	PK508	Abl (Abl1)	Y469	Abelson murine leukemia viral oncogene homologue 1	0	16160	58	698	11239.2	12678.7	11783.1	895.616	7.60087	0	18796	50	692	12972.2	13740.3	12394.7	1345.69	10.857	18.4579	5.19041			ABL1	X	PYK	Protein kinase - Non-receptor-tyrosine kinase	Protein-tyrosine kinase	TK	Abl							EKV(pY)ELM(bA)C	Corresponds to amino acid residues E466 to M472; In the protein kinase catalytic domain.	The effect of Y469 phosphorylation is unclear. This is one of the major in vivo phosphorylation sites in Abl1 (≥291 reports based on mass spectrometry studies).		Protein-tyrosine kinase; Cytoplasm, nucleolus, nucleus, cytoskeleton protein	P00519	P00519	P00519	P00519
32	15	PK508	Abl (Abl1)	Y469	Abelson murine leukemia viral oncogene homologue 1	0	14101	32	686	9651.33	10887.5				0	15004	38	697	10431.3	11049								ABL1	X	PYK	Protein kinase - Non-receptor-tyrosine kinase	Protein-tyrosine kinase	TK	Abl							EKV(pY)ELM(bA)C	Corresponds to amino acid residues E466 to M472; In the protein kinase catalytic domain.	The effect of Y469 phosphorylation is unclear. This is one of the major in vivo phosphorylation sites in Abl1 (≥291 reports based on mass spectrometry studies).			P00519	P00519	P00519	P00519
33	16	NK238-1	Abl2 (Arg)	Pan-specific	Abelson murine leukemia viral oncogene homologue 2	0	15698	40	664	10396.9	11728.5	11602.6	125.957	1.08559	0	14865	32	627	9300.29	9850.98	10610	759.003	7.15366	8.23925	-8.55482			ARG	X	PYK	Protein kinase - Non-receptor-tyrosine kinase	Protein-tyrosine kinase	TK	Abl							CDSISEEVAEELGRAA	Corresponds to amino acid residues S547 to A560; Kinase last alpha-chain.			EC 2.7.10.2; Protein kinase, tyrosine (non-receptor); TK group; Abl family	P42684	P42684	P42684	P42684
34	16	NK238-1	Abl2 (Arg)	Pan-specific	Abelson murine leukemia viral oncogene homologue 2	0	16224	24	628	10173.6	11476.6				0	16072	28	669	10733.4	11369								ARG	X	PYK	Protein kinase - Non-receptor-tyrosine kinase	Protein-tyrosine kinase	TK	Abl							CDSISEEVAEELGRAA	Corresponds to amino acid residues S547 to A560; Kinase last alpha-chain.				P42684	P42684	P42684	P42684
35	17	PK509	Abl2 (Arg)	Y439	Abelson murine leukemia viral oncogene homologue 2	0	4120	40	527	2150.16	2425.55	2376.82	48.7284	2.05015	0	3587	22	528	1882.32	1993.78	2470.43	476.65	19.2942	21.3444	3.93838			ARG	X	PYK	Protein kinase - Non-receptor-tyrosine kinase	Protein-tyrosine kinase	TK	Abl							GDT(pY)TAH(bA)C	Corresponds to amino acid residues G436 to H442; In the protein kinase catalytic domain activation T loop region between subdomains VII and VIII.	Y439 phosphorylation is predicted to be stimulatory for phosphotransferase activity. This phosphosite is located in the kinase activation loop between catalytic subdomains VII and VIII. It is the most predominent phosphorylation site in Abl2 by mass spectrometry (≥1165 reports).	Abl2	EC 2.7.10.2; Protein kinase, tyrosine (non-receptor); TK group; Abl family	P42684	P42684	P42684	P42684
36	17	PK509	Abl2 (Arg)	Y439	Abelson murine leukemia viral oncogene homologue 2	0	3786	20	548	2063.77	2328.09				0	4774	26	586	2782.33	2947.08								ARG	X	PYK	Protein kinase - Non-receptor-tyrosine kinase	Protein-tyrosine kinase	TK	Abl							GDT(pY)TAH(bA)C	Corresponds to amino acid residues G436 to H442; In the protein kinase catalytic domain activation T loop region between subdomains VII and VIII.	Y439 phosphorylation is predicted to be stimulatory for phosphotransferase activity. This phosphosite is located in the kinase activation loop between catalytic subdomains VII and VIII. It is the most predominent phosphorylation site in Abl2 by mass spectrometry (≥1165 reports).	Abl2		P42684	P42684	P42684	P42684
37	18	PK510	Abl2 (Arg)	Y439+T440	Abelson murine leukemia viral oncogene homologue 2	0	20744	41	703	14554.2	16418.3	15995.8	422.464	2.64109	0	19351	28	684	13216.9	13999.5	14934.2	934.67	6.25859	8.89968	-6.63674			ARG	X	PYK	Protein kinase - Non-receptor-tyrosine kinase	Protein-tyrosine kinase	TK	Abl							DT(pY)(pT)AHA(bA)C	Corresponds to amino acid residues D437 to A443; In the protein kinase catalytic domain activation T loop region between subdomains VII and VIII.	T440 phosphorylation is predicted to be stimulatory for phosphotransferase activity. Y439 phosphorylation is also likely to be stimulatory for phosphotransferase activity. Both phosphosites are located in the kinase activation loop between catalytic subdomains VII and VIII. Y339 is the most predominent phosphorylation site in Abl2 by Mass spectrometry (≥1165 reports), and T440 is the second most …	Y439: Abl2.	EC 2.7.10.2; Protein kinase, tyrosine (non-receptor); TK group; Abl family	P42684	P42684	P42684	P42684
38	18	PK510	Abl2 (Arg)	Y439+T440	Abelson murine leukemia viral oncogene homologue 2	0	21506	36	643	13805.2	15573.3				0	21410	38	701	14981.8	15868.9								ARG	X	PYK	Protein kinase - Non-receptor-tyrosine kinase	Protein-tyrosine kinase	TK	Abl							DT(pY)(pT)AHA(bA)C	Corresponds to amino acid residues D437 to A443; In the protein kinase catalytic domain activation T loop region between subdomains VII and VIII.	T440 phosphorylation is predicted to be stimulatory for phosphotransferase activity. Y439 phosphorylation is also likely to be stimulatory for phosphotransferase activity. Both phosphosites are located in the kinase activation loop between catalytic subdomains VII and VIII. Y339 is the most predominent phosphorylation site in Abl2 by Mass spectrometry (≥1165 reports), and T440 is the second most …	Y439: Abl2.		P42684	P42684	P42684	P42684
39	19	NN390-1	ACC1 (ACACA)	Pan-specific	Acetyl-CoA carboxylase 1	0	824	30	586	465.284	524.876	426.298	98.5782	23.1242	0	554	16	534	287.292	304.303	358.828	54.5251	15.1953	38.3195	-15.8269															X	Not precisely defined.	Antibody raised against amino acid residues 1-76 mapping at the N-terminus of human ACCα.			EC 6.4.1.2; Ligase; Carbohydrate Metabolism - pyruvate; EC 6.3.4.14; Carbohydrate Metabolism - propanoate; Lipid Metabolism - fatty acid biosynthesis	Q13085	Q13085		Q13085
40	19	NN390-1	ACC1 (ACACA)	Pan-specific	Acetyl-CoA carboxylase 1	0	556	14	536	290.512	327.72				0	694	20	579	390.246	413.353																				X	Not precisely defined.	Antibody raised against amino acid residues 1-76 mapping at the N-terminus of human ACCα.				Q13085	Q13085		Q13085
41	20	PN733	ACC1 (ACACA)	S29	Acetyl-CoA carboxylase 1	0	1929	22	521	993.547	1120.8	1011.69	109.105	10.7844	0	1542	16	445	679.07	719.279	963.059	243.78	25.3131	36.0974	-4.80717						Fatty acid synthesis									X	EDN(pS)EDE(bA)C	Corresponds to amino acid residues E26 to E32.	The effect of S29 phosphorylation is unclear. This is one of the major in vivo phosphorylation sites in ACC1 (≥78 reports based on mass spectrometry studies). This human phosphosite is highly conserved in vertebrates and also found in fish.	CK2a1 (CSNK2A1)	EC 6.4.1.2; Ligase; Carbohydrate Metabolism - pyruvate; EC 6.3.4.14; Carbohydrate Metabolism - propanoate; Lipid Metabolism - fatty acid biosynthesis	Q13085	Q13085		Q13085
42	20	PN733	ACC1 (ACACA)	S29	Acetyl-CoA carboxylase 1	0	1704	16	474	800.112	902.588				0	2184	22	527	1139.37	1206.84											Fatty acid synthesis									X	EDN(pS)EDE(bA)C	Corresponds to amino acid residues E26 to E32.	The effect of S29 phosphorylation is unclear. This is one of the major in vivo phosphorylation sites in ACC1 (≥78 reports based on mass spectrometry studies). This human phosphosite is highly conserved in vertebrates and also found in fish.	CK2a1 (CSNK2A1)		Q13085	Q13085		Q13085
43	21	PN202	ACC1 (ACACA)	S78+S80	Acetyl-CoA carboxylase 1	0	2138	20	638	1351.28	1524.35	1351.53	172.821	12.787	0	1660	20	599	982.36	1040.53	1183.28	142.75	12.0639	24.851	-12.4491															X	Not precisely defined.	Antibody raised against amino acid residues that encompass the S78 and S80 phosphosites.	The effect of S78 phosphorylation is unclear and it has been rarely observed (3 mass spectrometry reports). S80 phosphorylation produces enzyme inhibition. This is one of the major in vivo phosphorylation sites in ACC1 (≥80 reports based on mass spectrometry studies).	S78: PKACa (PRKACA). S80: AMPKa1 (PRKAA1); AMPKa2 (PRKAA2).	EC 6.4.1.2; Ligase; Carbohydrate Metabolism - pyruvate; EC 6.3.4.14; Carbohydrate Metabolism - propanoate; Lipid Metabolism - fatty acid biosynthesis	Q13085	Q13085		Q13085
44	21	PN202	ACC1 (ACACA)	S78+S80	Acetyl-CoA carboxylase 1	0	1720	21	615	1044.88	1178.71				0	1949	23	650	1251.9	1326.03																				X	Not precisely defined.	Antibody raised against amino acid residues that encompass the S78 and S80 phosphosites.	The effect of S78 phosphorylation is unclear and it has been rarely observed (3 mass spectrometry reports). S80 phosphorylation produces enzyme inhibition. This is one of the major in vivo phosphorylation sites in ACC1 (≥80 reports based on mass spectrometry studies).	S78: PKACa (PRKACA). S80: AMPKa1 (PRKAA1); AMPKa2 (PRKAA2).		Q13085	Q13085		Q13085
45	22	PN002	ACC1 (ACACA)	S80	Acetyl-CoA carboxylase 1	0	12308	24	380	4667.92	5265.78	4620.25	645.525	13.9717	0	13946	26	378	5261.76	5573.32	5271.17	302.156	5.73225	19.7039	14.0883															X	Epitope undefined.	Antibody raised against amino acid residues that encompass the S80 phosphosite.	S80 phosphorylation produces enzyme inhibition. This is one of the major in vivo phosphorylation sites in ACC1 (≥80 reports based on mass spectrometry studies). This human phosphosite is highly conserved in vertebrates and found in fish.	AMPKa1 (PRKAA1); AMPKa2 (PRKAA2)	EC 6.4.1.2; Ligase; Carbohydrate Metabolism - pyruvate; EC 6.3.4.14; Carbohydrate Metabolism - propanoate; Lipid Metabolism - fatty acid biosynthesis	Q13085	Q13085		Q13085
46	22	PN002	ACC1 (ACACA)	S80	Acetyl-CoA carboxylase 1	0	10087	20	350	3523.45	3974.72				0	11490	20	409	4691.23	4969.01																				X	Epitope undefined.	Antibody raised against amino acid residues that encompass the S80 phosphosite.	S80 phosphorylation produces enzyme inhibition. This is one of the major in vivo phosphorylation sites in ACC1 (≥80 reports based on mass spectrometry studies). This human phosphosite is highly conserved in vertebrates and found in fish.	AMPKa1 (PRKAA1); AMPKa2 (PRKAA2)		Q13085	Q13085		Q13085
47	23	PN734	ACC2 (ACACB)	T1342	Acetyl CoA carboxylase beta	0	18340	42	757	13851.6	15625.7	14008.6	1617.03	11.5431	0	17932	20	690	12359.3	13091.1	14443.8	1352.74	9.36553	20.9086	3.10677						Fatty acid synthesis									X	ISI(pT)NPD(bA)C	Corresponds to amino acid residues I1339 to D1335.	The effect of T1342 phosphorylation is unclear. This is the major site of phosphorylation in ACC2 by mass spectrometry (≥29 reports). This human phosphosite is highly conserved in mammals and also found in the platypus.		EC 6.3.4.14; Carbohydrate Metabolism - propanoate; Ligase; EC 6.4.1.2; Lipid Metabolism - fatty acid biosynthesis; Carbohydrate Metabolism - pyruvate; Mitochondrial	O00763	O00763
48	23	PN734	ACC2 (ACACB)	T1342	Acetyl CoA carboxylase beta	0	16346	24	673	10984.7	12391.6				0	19107	36	782	14913.5	15796.6											Fatty acid synthesis									X	ISI(pT)NPD(bA)C	Corresponds to amino acid residues I1339 to D1335.	The effect of T1342 phosphorylation is unclear. This is the major site of phosphorylation in ACC2 by mass spectrometry (≥29 reports). This human phosphosite is highly conserved in mammals and also found in the platypus.			O00763	O00763
49	24	NK002	ACK1 (TNK2)	Pan-specific	Activated CDC42 kinase 1	0	1208	40	558	651.744	735.218	680.559	54.6587	8.03145	0	1340	26	601	789.714	836.475	785.811	50.6643	6.44739	14.4788	15.4655			ACK1	X	PYK	Protein kinase - Non-receptor protein-tyrosine	Protein-tyrosine kinase	TK	Ack							Not precisely defined.	Antibody raised against amino acid residues near the C-terminus of human ACK.			Protein kinase, tyrosine (non-receptor); EC 2.7.10.2; TK domain target; TK</A> group; Ack family	Q07912	Q07912	Q07912	Q07912
50	24	NK002	ACK1 (TNK2)	Pan-specific	Activated CDC42 kinase 1	0	964	22	589	554.838	625.9				0	1080	30	661	694.05	735.146								ACK1	X	PYK	Protein kinase - Non-receptor protein-tyrosine	Protein-tyrosine kinase	TK	Ack							Not precisely defined.	Antibody raised against amino acid residues near the C-terminus of human ACK.				Q07912	Q07912	Q07912	Q07912
51	25	PK511	ACK1 (TNK2)	Y284	Activated CDC42 kinase 1	0	15198	34	773	11721.8	13223.1	12588.3	634.717	5.0421	0	16104	25	762	12252.2	12977.7	13291.7	314.022	2.36254	7.40464	5.58734			ACK1	X	PYK	Protein kinase - Non-receptor protein-tyrosine	Protein-tyrosine kinase	TK	Ack							DDH(pY)VMQ(bA)C	Corresponds to amino acid residues D281 to Q287; In protein kinase catalytic domain activation T-loop between subdomains VII and VIII.	Y284 phosphorylation stimulates phosphotransferase activity. This phosphosite is located in the kinase activation loop between catalytic subdomains VII and VIII.	ACK1 (TNK2); Src	Protein kinase, tyrosine (non-receptor); EC 2.7.10.2; TK domain target; TK</A> group; Ack family	Q07912	Q07912	Q07912	Q07912
52	25	PK511	ACK1 (TNK2)	Y284	Activated CDC42 kinase 1	0	14662	26	724	10596.5	11953.6				0	16480	54	782	12845.1	13605.7								ACK1	X	PYK	Protein kinase - Non-receptor protein-tyrosine	Protein-tyrosine kinase	TK	Ack							DDH(pY)VMQ(bA)C	Corresponds to amino acid residues D281 to Q287; In protein kinase catalytic domain activation T-loop between subdomains VII and VIII.	Y284 phosphorylation stimulates phosphotransferase activity. This phosphosite is located in the kinase activation loop between catalytic subdomains VII and VIII.	ACK1 (TNK2); Src		Q07912	Q07912	Q07912	Q07912
53	26	PK512	ACK1 (TNK2)	Y518	Activated CDC42 kinase 1	0	16400	46	790	12919.7	14574.4	13279.7	1294.7	9.74949	0	15576	32	741	11518.1	12200.1	12354.7	154.609	1.25142	11.0009	-6.96513			ACK1	X	PYK	Protein kinase - Non-receptor protein-tyrosine	Protein-tyrosine kinase	TK	Ack							KPT(pY)DPV(bA)C	Corresponds to amino acid residues K515 to V521; Just after the GTPase-binding domain.	Y518 phosphorylation stimulates phosphotransferase activity. This is major site of phosphorylation of ACK1 by mass spectrometry studies (≥757 reports).	ACK1 (TNK2)	Protein kinase, tyrosine (non-receptor); EC 2.7.10.2; TK domain target; TK</A> group; Ack family	Q07912	Q07912	Q07912	Q07912
54	26	PK512	ACK1 (TNK2)	Y518	Activated CDC42 kinase 1	0	14424	28	738	10624.2	11985				0	16196	40	731	11810	12509.3								ACK1	X	PYK	Protein kinase - Non-receptor protein-tyrosine	Protein-tyrosine kinase	TK	Ack							KPT(pY)DPV(bA)C	Corresponds to amino acid residues K515 to V521; Just after the GTPase-binding domain.	Y518 phosphorylation stimulates phosphotransferase activity. This is major site of phosphorylation of ACK1 by mass spectrometry studies (≥757 reports).	ACK1 (TNK2)		Q07912	Q07912	Q07912	Q07912
55	27	PK513	ACK1 (TNK2)	Y859+Y860	Activated CDC42 kinase 1	0	15796	128	613	9604.48	10834.6	10379.6	454.999	4.38359	0	18031	34	638	11482.1	12162	11382.8	779.203	6.84547	11.2291	9.66475			ACK1	X	PYK	Protein kinase - Non-receptor protein-tyrosine	Protein-tyrosine kinase	TK	Ack							STH(pY)(pY)LL(bA)C	Corresponds to amino acid residues S856 to L862; In the Inhibitor_Mig-6 domain.	The effects of Y859 and Y860 phosphorylation are unclear. These are two of the main sites of phosphorylation of ACK1 (Y859 >595 reports. Y860 (229 reports).	Bmx (Etk)	Protein kinase, tyrosine (non-receptor); EC 2.7.10.2; TK domain target; TK</A> group; Ack family	Q07912	Q07912	Q07912	Q07912
56	27	PK513	ACK1 (TNK2)	Y859+Y860	Activated CDC42 kinase 1	0	14084	30	626	8797.8	9924.6				0	14623	30	686	10010.8	10603.6								ACK1	X	PYK	Protein kinase - Non-receptor protein-tyrosine	Protein-tyrosine kinase	TK	Ack							STH(pY)(pY)LL(bA)C	Corresponds to amino acid residues S856 to L862; In the Inhibitor_Mig-6 domain.	The effects of Y859 and Y860 phosphorylation are unclear. These are two of the main sites of phosphorylation of ACK1 (Y859 >595 reports. Y860 (229 reports).	Bmx (Etk)		Q07912	Q07912	Q07912	Q07912
57	28	PN735	ACLY	S455	ATP-citrate synthase	0	12946	40	569	7343.51	8284.05	8106.89	177.158	2.18527	0	12621	30	624	7856.78	8322	8383.61	61.6059	0.734838	2.92011	3.41333						Enzyme - Fatty acid synthesis									X	RTA(pS)FSE(bA)C	Corresponds to amino acid residues S452 to E458.	The effect of S455 phosphorylation is unclear. This is the second most frequently phosphorylated site in ATP-citrate lysate in mass spectrometry studies (≥202 reports). This human phosphosite is highly conserved in vertebrates and is found in fish.	Akt1 (PKBa); Akt3 (PKBg)	Transferase; Carbohydrate Metabolism - citrate (TCA) cycle; Lyase; EC 2.3.3.8	P53396	P53396
58	28	PN735	ACLY	S455	ATP-citrate synthase	0	12378	24	569	7029.43	7929.74				0	13708	32	583	7973.11	8445.22											Enzyme - Fatty acid synthesis									X	RTA(pS)FSE(bA)C	Corresponds to amino acid residues S452 to E458.	The effect of S455 phosphorylation is unclear. This is the second most frequently phosphorylated site in ATP-citrate lysate in mass spectrometry studies (≥202 reports). This human phosphosite is highly conserved in vertebrates and is found in fish.	Akt1 (PKBa); Akt3 (PKBg)		P53396	P53396
59	29	PN686	ACLY	Y682	ATP-citrate synthase	0	16868	42	667	11222.9	12660.3	11635.7	1024.62	8.80585	0	16944	48	647	10931.7	11579	12050.4	471.382	3.91176	12.7176	3.56373						Enzyme - Fatty acid synthesis									X	DGV(pY)EGVA(bA)C	Corresponds to amino acid residues D679 to A686.	The effect of Y682 phosphorylation is unclear. This is the most frequently phosphorylated site in ATP-citrate lysate in mass spectrometry studies (≥378 reports). This human phosphosite is highly conserved in vertebrates and also found in the nematode worm.		Transferase; Carbohydrate Metabolism - citrate (TCA) cycle; Lyase; EC 2.3.3.8	P53396	P53396
60	29	PN686	ACLY	Y682	ATP-citrate synthase	0	15938	22	591	9406.36	10611.1				0	17492	30	677	11821.8	12521.8											Enzyme - Fatty acid synthesis									X	DGV(pY)EGVA(bA)C	Corresponds to amino acid residues D679 to A686.	The effect of Y682 phosphorylation is unclear. This is the most frequently phosphorylated site in ATP-citrate lysate in mass spectrometry studies (≥378 reports). This human phosphosite is highly conserved in vertebrates and also found in the nematode worm.			P53396	P53396
61	30	PN736	ACO1	S711	Cytoplasmic aconitate hydratase	0	15798	36	612	9646.34	10881.8	10334.3	547.516	5.29805	0	15947	24	595	9474.18	10035.2	10044.4	9.25699	0.0921604	5.39021	-2.80497						Enzyme									X	SYG(pS)RRG(bA)C	Corresponds to amino acid residues S708 to G714.	S711 phosphorylation inhibits enzyme activity. This is phosphorylation site in ACO1 has not been detected by mass spectrometry. This human phosphosite is highly conserved in vertebrates and also found in yeast.	PKCa (PRKCA)	Enzyme, translation initiation complex	P21399	P21399
62	30	PN736	ACO1	S711	Cytoplasmic aconitate hydratase	0	14089	28	617	8675.64	9786.79				0	14946	22	636	9491.66	10053.7											Enzyme									X	SYG(pS)RRG(bA)C	Corresponds to amino acid residues S708 to G714.	S711 phosphorylation inhibits enzyme activity. This is phosphorylation site in ACO1 has not been detected by mass spectrometry. This human phosphosite is highly conserved in vertebrates and also found in yeast.	PKCa (PRKCA)		P21399	P21399
63	31	PN737	ACO1	S806	Cytoplasmic aconitate hydratase	0	9720	28	616	5970.27	6734.93	6242.26	492.672	7.89253	0	10885	26	631	6852.03	7257.75	6466.74	791.012	12.232	20.1245	3.59623						Enzyme									X	IHR(pS)NLVGC	Corresponds to amino acid residues I803 to G810.	The effect S806 of phosphorylation is unclear. This is phosphorylation site in ACO1 has only been reported in one mass spectrometry study. This human phosphosite is highly conserved in vertebrates and found in fish.		Enzyme, translation initiation complex	P21399	P21399
64	31	PN737	ACO1	S806	Cytoplasmic aconitate hydratase	0	8888	24	575	5096.8	5749.58				0	8432	20	637	5358.44	5675.73											Enzyme									X	IHR(pS)NLVGC	Corresponds to amino acid residues I803 to G810.	The effect S806 of phosphorylation is unclear. This is phosphorylation site in ACO1 has only been reported in one mass spectrometry study. This human phosphosite is highly conserved in vertebrates and found in fish.			P21399	P21399
65	32	PN687	ACP1	Y132+Y133	Low molecular weight phosphotyrosine protein phosphatase	0	3610	58	544	1932.29	2179.77	1882.52	297.255	15.7903	0	2542	19	540	1362.42	1443.09	1928.27	485.181	25.1614	40.9517	2.43067						Phosphatase							X			EDP(pY)(pY)GND(bA)C	Corresponds to amino acid residues E129 to D136.	Y132 and Y133 phosphorylation stimulates phosphatase activity, and regulates cell adhesion, cell motility, and transcription. These are two major in vivo phosphorylation site in ACP1 (≥205 and >86 reports, respectively, by mass spectrometry). These phosphosites are highly conserved and also found in yeast.	Y132: Lck; Src. Y133: Lck; Src.	EC 3.1.3.48; EC 3.1.3.2; Cofactor and Vitamin Metabolism - riboflavin; Phosphatase (non-protein); Protein phosphatase, tyrosine (non-receptor)	P24666	P24666
66	32	PN687	ACP1	Y132+Y133	Low molecular weight phosphotyrosine protein phosphatase	0	2750	16	514	1405.28	1585.26				0	3504	20	654	2278.54	2413.45											Phosphatase							X			EDP(pY)(pY)GND(bA)C	Corresponds to amino acid residues E129 to D136.	Y132 and Y133 phosphorylation stimulates phosphatase activity, and regulates cell adhesion, cell motility, and transcription. These are two major in vivo phosphorylation site in ACP1 (≥205 and >86 reports, respectively, by mass spectrometry). These phosphosites are highly conserved and also found in yeast.	Y132: Lck; Src. Y133: Lck; Src.		P24666	P24666
67	33	PN688	ACS1 (ACSL1)	Y567	Long-chain-fatty-acid--CoA ligase 1	0	12352	62	675	8295.75	9358.25	8145.26	1212.98	14.8919	0	11034	18	656	7226.5	7654.39	8519.05	864.651	10.1496	25.0415	4.58895						Enzyme - Fatty acid synthesis									X	acQGE(pY)IAP(bA)C	Corresponds to amino acid residues Q564 to P570.	The effect of Y567 phosphorylation is unclear. This is the most frequently phosphorylated site in ACS1 from mass spectrometry studies (≥20 reports). This human phosphosite is highly conserved in vertebrates and is found in the fruit fly.		EC 6.2.1.3; Lipid Metabolism - fatty acid; Ligase	P33121	P33121
68	33	PN688	ACS1 (ACSL1)	Y567	Long-chain-fatty-acid--CoA ligase 1	0	9994	18	616	6145.22	6932.28				0	12694	20	699	8859.13	9383.7											Enzyme - Fatty acid synthesis									X	acQGE(pY)IAP(bA)C	Corresponds to amino acid residues Q564 to P570.	The effect of Y567 phosphorylation is unclear. This is the most frequently phosphorylated site in ACS1 from mass spectrometry studies (≥20 reports). This human phosphosite is highly conserved in vertebrates and is found in the fruit fly.			P33121	P33121
69	34	NN218-1	ACTB	Pan-specific	Actin, cytoplasmic 1; Beta-actin	0	4913	26	328	1602.94	1808.24	1054.22	754.02	71.5243	0	6173	18	328	2018.84	2138.38	1738.25	400.132	23.0193	94.5436	64.8855						Cytoskeletal/contractile protein										Epitope undefined.				Cytoskeletal protein	P60709	P60709		P60709
70	34	NN218-1	ACTB	Pan-specific	Actin, cytoplasmic 1; Beta-actin	0	588	12	462	266.112	300.195				0	3412	16	372	1263.31	1338.12											Cytoskeletal/contractile protein										Epitope undefined.					P60709	P60709		P60709
71	35	PN501	ACTB	Y53	Actin, cytoplasmic 1; Beta-actin	0	5374	34	689	3679.26	4150.49	3702.18	448.306	12.1092	0	5044	26	655	3286.79	3481.41	3491.05	9.63989	0.276132	12.3854	-5.70299						Cytoskeletal/contractile protein										KDS(pY)VGD(bA)C	Corresponds to amino acid residues K50 to D56; In the Actin domain.	The effect of Y53 phosphorylation is unclear. This is one of the major in vivo phosphorylation sites in actin from mass spectrometry studies (≥1069 reports).		Cytoskeletal protein	P60709	P60709		P60709
72	35	PN501	ACTB	Y53	Actin, cytoplasmic 1; Beta-actin	0	4536	22	639	2884.45	3253.88				0	4798	22	692	3304.99	3500.69											Cytoskeletal/contractile protein										KDS(pY)VGD(bA)C	Corresponds to amino acid residues K50 to D56; In the Actin domain.	The effect of Y53 phosphorylation is unclear. This is one of the major in vivo phosphorylation sites in actin from mass spectrometry studies (≥1069 reports).			P60709	P60709		P60709
73	36	PN500	ACTB	Y294	Actin, cytoplasmic 1; Beta-actin	0	12444	34	764	9481.24	10695.6	10708	12.4145	0.115937	0	13788	26	763	10500.4	11122.2	11283.4	161.259	1.42917	1.5451	5.37386						Cytoskeletal/contractile protein										KDL(pY)ANT(bA)C	Corresponds to amino acid residues K291 to T297; In the Actin domain.	The effect of Y294 phosphorylation is unclear. This is one of the major in vivo phosphorylation sites in actin from mass spectrometry studies (≥783 reports).		Cytoskeletal protein	P60709	P60709		P60709
74	36	PN500	ACTB	Y294	Actin, cytoplasmic 1; Beta-actin	0	12699	28	750	9503.25	10720.4				0	13853	36	782	10804.9	11444.7											Cytoskeletal/contractile protein										KDL(pY)ANT(bA)C	Corresponds to amino acid residues K291 to T297; In the Actin domain.	The effect of Y294 phosphorylation is unclear. This is one of the major in vivo phosphorylation sites in actin from mass spectrometry studies (≥783 reports).			P60709	P60709		P60709
75	37	PN502	ACTN1	Y246	Alpha-actinin-1	0	13774	40	848	11646.4	13138.1	12086.7	1051.37	8.69853	0	14827	32	793	11732.4	12427.1	12899.9	472.752	3.66478	12.3633	6.72791						Cytoskeletal/contractile protein										SSF(pY)HAF(bA)C	Corresponds to amino acid residues S243 to F249; In the second CH domain.	The effect of Y246 phosphorylation is unclear. This is the major in vivo phosphorylation site in ACTN1 from mass spectrometry studies (≥522 reports).		Cytoskeletal protein	P12814	P12814
76	37	PN502	ACTN1	Y246	Alpha-actinin-1	0	13839	22	708	9782.44	11035.3				0	15786	44	802	12625.1	13372.6											Cytoskeletal/contractile protein										SSF(pY)HAF(bA)C	Corresponds to amino acid residues S243 to F249; In the second CH domain.	The effect of Y246 phosphorylation is unclear. This is the major in vivo phosphorylation site in ACTN1 from mass spectrometry studies (≥522 reports).			P12814	P12814
77	38	NK357-1	ACTR-I (ALK2	Pan-specific	Activin receptor type-1	0	592	28	614	346.296	390.649	396.348	5.69905	1.43789	0	679	20	590	388.81	411.832	514.364	102.532	19.9337	21.3716	29.776			ALK2	X	PSTK	Protein kinase - Non-receptor protein-serine/threonine	Protein-serine/threonine kinase	TKL	STKR	Type 1						Not precisely defined.	Antibody raised against a peptide mapping at the N-terminus of human ACTR-I.			Protein-serine kinase, TKL group, STKR family, Type 1 subfamily	Q04771	Q04771	Q04771	Q04771
78	38	NK357-1	ACTR-I (ALK2	Pan-specific	Activin receptor type-1	0	614	20	600	356.4	402.047				0	862	24	695	582.41	616.896								ALK2	X	PSTK	Protein kinase - Non-receptor protein-serine/threonine	Protein-serine/threonine kinase	TKL	STKR	Type 1						Not precisely defined.	Antibody raised against a peptide mapping at the N-terminus of human ACTR-I.				Q04771	Q04771	Q04771	Q04771
79	39	PN003-PN004	Adducin a/g (ADD3)	S726	Adducin-alpha/gamma	0	1330	20	437	572.47	645.79	540.887	104.903	19.3947	0	191	14	524	92.748	98.2398	290.881	192.641	66.2268	85.6215	-46.2215						Cytoskeletal/contractile protein										Epitope undefined.	Antibody raised against amino acid residues that encompass the S726 and S693 phosphosites in ADD1 and ADD3 [TP(pS)FL].	Phosphorylation of S726 affects intracellular location of ADD1, and induced cell motility. This is the major in vivo phosphorylation site in ADD1 from mass spectrometry studies (≥208 reports) and ADD3 (≥213 reports).	PKCA; CHK1; PKCz (PRKCZ); PKACa (PRKACA)	Cytoskeletal protein	Q9UEY8	Q9UEY8		Q9UEY8
80	39	PN003-PN004	Adducin a/g (ADD3)	S726	Adducin-alpha/gamma	0	1224	20	321	386.484	435.984				0	1328	20	349	456.492	483.522											Cytoskeletal/contractile protein										Epitope undefined.	Antibody raised against amino acid residues that encompass the S726 and S693 phosphosites in ADD1 and ADD3 [TP(pS)FL].	Phosphorylation of S726 affects intracellular location of ADD1, and induced cell motility. This is the major in vivo phosphorylation site in ADD1 from mass spectrometry studies (≥208 reports) and ADD3 (≥213 reports).	PKCA; CHK1; PKCz (PRKCZ); PKACa (PRKACA)		Q9UEY8	Q9UEY8		Q9UEY8
81	40	PN689	ADK	S86	Adenosine kinase	0	1382	64	556	732.808	826.664	689.475	137.189	19.8976	0	881	22	515	442.385	468.58	509.794	41.2145	8.08453	27.9821	-26.0606						Enzyme - Nucleotide metabolism									X	TQN(pS)IKVAC	Corresponds to amino acid residues T83 to A90.	The effect of S86 phosphorylation is unclear. Although this phosphosite has not been easily identified by mass spectrometry (no reports), its surrounding sequence is highly conserved in evolution, including in plants and fungi.		Enzyme, metabolite kinase	P55263	P55263
82	40	PN689	ADK	S86	Adenosine kinase	0	960	38	531	489.582	552.286				0	959	20	554	520.206	551.009											Enzyme - Nucleotide metabolism									X	TQN(pS)IKVAC	Corresponds to amino acid residues T83 to A90.	The effect of S86 phosphorylation is unclear. Although this phosphosite has not been easily identified by mass spectrometry (no reports), its surrounding sequence is highly conserved in evolution, including in plants and fungi.			P55263	P55263
83	41	NK129-3	Akt1 (PKBa)	Pan-specific	RAC-alpha serine/threonine-protein kinase	0	4051	38	611	2451.94	2765.98	2566.92	199.062	7.75491	0	4554	26	636	2879.81	3050.33	2746.72	303.604	11.0533	18.8082	7.0047			AKT1	X	PSTK	Protein kinase - Non-receptor protein-serine/threonine	Protein-serine/threonine kinase	AGC	AKT							CEMEVSLAKPKHRVTM	Corresponds to amino acid residues E133 to M147; Pre-kinase catalytic domain.			EC 2.7.11.1; Nuclear receptor co-regulator; Protein kinase, Ser/Thr (non-receptor); AGC group; AKT family	P31749	P31749	P31749	P31749
84	41	NK129-3	Akt1 (PKBa)	Pan-specific	RAC-alpha serine/threonine-protein kinase	0	3210	20	658	2099.02	2367.86				0	3340	26	696	2306.54	2443.12								AKT1	X	PSTK	Protein kinase - Non-receptor protein-serine/threonine	Protein-serine/threonine kinase	AGC	AKT							CEMEVSLAKPKHRVTM	Corresponds to amino acid residues E133 to M147; Pre-kinase catalytic domain.				P31749	P31749	P31749	P31749
85	42	NK129-5	Akt1 (PKBa)	Pan-specific	RAC-alpha serine/threonine-protein kinase	0	11804	28	671	7901.7	8913.72	8856.25	57.471	0.648932	0	12730	38	644	8173.65	8657.63	8836.66	179.032	2.02602	2.67495	-0.221216			AKT1	X	PSTK	Protein kinase - Non-receptor protein-serine/threonine	Protein-serine/threonine kinase	AGC	AKT							CDQDDSMEGVDSERRP	Corresponds to amino acid residues D435 to P467; Pre-C-terminus.			EC 2.7.11.1; Nuclear receptor co-regulator; Protein kinase, Ser/Thr (non-receptor); AGC group; AKT family	P31749	P31749	P31749	P31749
86	42	NK129-5	Akt1 (PKBa)	Pan-specific	RAC-alpha serine/threonine-protein kinase	0	12092	18	646	7799.8	8798.78				0	12470	26	684	8511.7	9015.69								AKT1	X	PSTK	Protein kinase - Non-receptor protein-serine/threonine	Protein-serine/threonine kinase	AGC	AKT							CDQDDSMEGVDSERRP	Corresponds to amino acid residues D435 to P467; Pre-C-terminus.				P31749	P31749	P31749	P31749
87	43	NK129	Akt1 (PKBa)	Pan-specific	RAC-alpha serine/threonine-protein kinase	0	1845	24	567	1032.51	1164.75	1070.89	93.8622	8.76492	0	1468	24	524	756.656	801.459	993.766	192.306	19.3513	28.1162	-7.20149			AKT1	X	PSTK	Protein kinase - Non-receptor protein-serine/threonine	Protein-serine/threonine kinase	AGC	AKT							Not precisely defined.	Antibody raised against amino acid residues 345-480 of human Akt1.			EC 2.7.11.1; Nuclear receptor co-regulator; Protein kinase, Ser/Thr (non-receptor); AGC group; AKT family	P31749	P31749	P31749	P31749
88	43	NK129	Akt1 (PKBa)	Pan-specific	RAC-alpha serine/threonine-protein kinase	0	1692	20	518	866.096	977.023				0	1944	20	582	1119.77	1186.07								AKT1	X	PSTK	Protein kinase - Non-receptor protein-serine/threonine	Protein-serine/threonine kinase	AGC	AKT							Not precisely defined.	Antibody raised against amino acid residues 345-480 of human Akt1.				P31749	P31749	P31749	P31749
89	44	PK515	Akt1 (PKBa)	T308	RAC-alpha serine/threonine-protein kinase	0	12328	42	698	8575.63	9673.97	9434.28	239.696	2.54069	0	12854	26	663	8504.96	9008.56	9146.91	138.348	1.51251	4.0532	-3.04596			AKT1	X	PSTK	Protein kinase - Non-receptor protein-serine/threonine	Protein-serine/threonine kinase	AGC	AKT							TMK(pT)FCG(bA)C	Corresponds to amino acid residues T305 to G311; In protein kinase catalytic domain activation T-loop between subdomains VII and VIII.	T308 phosphorylation stimulates phosphotransferase activity. This phosphosite is located in the kinase activation loop between catalytic subdomains VII and VIII. This is one of the major sites of phosphorylation of Akt1 by mass spectrometry studies (≥26 reports).		EC 2.7.11.1; Nuclear receptor co-regulator; Protein kinase, Ser/Thr (non-receptor); AGC group; AKT family	P31749	P31749	P31749	P31749
90	44	PK515	Akt1 (PKBa)	T308	RAC-alpha serine/threonine-protein kinase	0	11520	24	709	8150.66	9194.58				0	12128	20	724	8766.19	9285.26								AKT1	X	PSTK	Protein kinase - Non-receptor protein-serine/threonine	Protein-serine/threonine kinase	AGC	AKT							TMK(pT)FCG(bA)C	Corresponds to amino acid residues T305 to G311; In protein kinase catalytic domain activation T-loop between subdomains VII and VIII.	T308 phosphorylation stimulates phosphotransferase activity. This phosphosite is located in the kinase activation loop between catalytic subdomains VII and VIII. This is one of the major sites of phosphorylation of Akt1 by mass spectrometry studies (≥26 reports).			P31749	P31749	P31749	P31749
91	45	PK516	Akt1 (PKBa)	Y315	RAC-alpha serine/threonine-protein kinase	0	10292	88	660	6734.64	7597.2	7390.03	207.162	2.80327	0	11987	26	687	8217.21	8703.77	8186.59	517.178	6.31738	9.12065	10.7788			AKT1	X	PSTK	Protein kinase - Non-receptor protein-serine/threonine	Protein-serine/threonine kinase	AGC	AKT							TPE(pY)LAP(bA)C	Corresponds to amino acid residues T312 to P318; In protein kinase catalytic domain activation T-loop between subdomains VII and VIII.	Y315 phosphorylation has been reported to be stimulatory for phosphotransferase activity, although the precise positioning of this phosphosites is predicted to be inhibitory. This phosphosite is located in the kinase activation loop between catalytic subdomains VII and VIII. It is one of many sites that have been reported by mass spectrometry studies (≥15 reports).	Brk (PTK6); Ret; Src	EC 2.7.11.1; Nuclear receptor co-regulator; Protein kinase, Ser/Thr (non-receptor); AGC group; AKT family	P31749	P31749	P31749	P31749
92	45	PK516	Akt1 (PKBa)	Y315	RAC-alpha serine/threonine-protein kinase	0	9333	24	684	6367.36	7182.87				0	10161	20	714	7240.67	7669.41								AKT1	X	PSTK	Protein kinase - Non-receptor protein-serine/threonine	Protein-serine/threonine kinase	AGC	AKT							TPE(pY)LAP(bA)C	Corresponds to amino acid residues T312 to P318; In protein kinase catalytic domain activation T-loop between subdomains VII and VIII.	Y315 phosphorylation has been reported to be stimulatory for phosphotransferase activity, although the precise positioning of this phosphosites is predicted to be inhibitory. This phosphosite is located in the kinase activation loop between catalytic subdomains VII and VIII. It is one of many sites that have been reported by mass spectrometry studies (≥15 reports).	Brk (PTK6); Ret; Src		P31749	P31749	P31749	P31749
93	46	PK517	Akt1 (PKBa)	Y326	RAC-alpha serine/threonine-protein kinase	0	4534	34	518	2331	2629.55	2856.72	227.17	7.95213	0	3611	24	534	1915.46	2028.88	2617.33	588.453	22.4829	30.4351	-8.37984			AKT1	X	PSTK	Protein kinase - Non-receptor protein-serine/threonine	Protein-serine/threonine kinase	AGC	AKT							DND(pY)GRA(bA)C	Corresponds to amino acid residues D323 to A329; In the protein kinase catalytic domain.	Y326 phosphorylation stimulates phosphotransferase activity. This is one of the major sites of phosphorylation of Akt1 by mass spectrometry studies (≥28 reports).	Brk (PTK6); Src	EC 2.7.11.1; Nuclear receptor co-regulator; Protein kinase, Ser/Thr (non-receptor); AGC group; AKT family	P31749	P31749	P31749	P31749
94	46	PK517	Akt1 (PKBa)	Y326	RAC-alpha serine/threonine-protein kinase	0	4930	22	557	2733.76	3083.89				0	5180	24	587	3026.57	3205.78								AKT1	X	PSTK	Protein kinase - Non-receptor protein-serine/threonine	Protein-serine/threonine kinase	AGC	AKT							DND(pY)GRA(bA)C	Corresponds to amino acid residues D323 to A329; In the protein kinase catalytic domain.	Y326 phosphorylation stimulates phosphotransferase activity. This is one of the major sites of phosphorylation of Akt1 by mass spectrometry studies (≥28 reports).	Brk (PTK6); Src		P31749	P31749	P31749	P31749
95	47	PK071-8	Akt1 (PKBa)	T450/T451/T447	RAC-alpha serine/threonine-protein kinase	0	1957	24	558	1078.61	1216.76	1228.24	11.4759	0.934343	0	2072	20	562	1153.22	1221.51	1410.07	188.565	13.3727	14.3071	14.8048			AKT1	X	PSTK	Protein kinase - Non-receptor protein-serine/threonine	Protein-serine/threonine kinase	AGC	AKT							Not precisely defined.	Antibody raised against amino acid residues 442-459 with T450 phosphorylated of human Akt1.	T450 phosphorylation stimulates phosphotransferase activity. Phosphorylation regulates apoptosis, carcinogenesis, cell cycle progression, cell differentiation, cell growth, cell motility, cytoskeletal reorganization, gene transcription, intracellular location, and induces interaction with PIN1, ILK, PAK1, PDK1, PIK3R1, PPP2CA, and Rictor. It has been infrequently detetced by mass spectrometry stu…	mTOR	EC 2.7.11.1; Nuclear receptor co-regulator; Protein kinase, Ser/Thr (non-receptor); AGC group; AKT family	P31749	P31749	P31749	P31749
96	47	PK071-8	Akt1 (PKBa)	T450/T451/T447	RAC-alpha serine/threonine-protein kinase	0	1944	16	570	1098.96	1239.71				0	2289	16	664	1509.27	1598.64								AKT1	X	PSTK	Protein kinase - Non-receptor protein-serine/threonine	Protein-serine/threonine kinase	AGC	AKT							Not precisely defined.	Antibody raised against amino acid residues 442-459 with T450 phosphorylated of human Akt1.	T450 phosphorylation stimulates phosphotransferase activity. Phosphorylation regulates apoptosis, carcinogenesis, cell cycle progression, cell differentiation, cell growth, cell motility, cytoskeletal reorganization, gene transcription, intracellular location, and induces interaction with PIN1, ILK, PAK1, PDK1, PIK3R1, PPP2CA, and Rictor. It has been infrequently detetced by mass spectrometry stu…	mTOR		P31749	P31749	P31749	P31749
97	48	PK869	Akt1 (PKBa)	S473	RAC-alpha serine/threonine-protein kinase	0	11320	28	650	7339.8	8279.86	7906.45	373.409	4.72284	0	11050	28	578	6370.72	6747.94	7347.75	599.811	8.16319	12.886	-7.06638			AKT1	X	PSTK	Protein kinase - Non-receptor protein-serine/threonine	Protein-serine/threonine kinase	AGC	AKT							PQF(pS)YSAS(bA)C	Corresponds to amino acid residues P470 to S477; In the C-terminus of the kinase.	S473 phosphorylation stimulates phosphotransferase activity of Akt1, and regulates cell cycle progression, and its intracellular location. This is the major site of phosphorylation of Akt1 identified by mass spectrometry studies (≥66 report) and over 1391 scientific publications involving primarily Western blotting.	S473: ATM; ATR; DNAPK; FRAP1; ILK; MAPKAPK5; p38a MAPK; PDPK1; PKCa; PKCb1; PKCe PKD1	EC 2.7.11.1; Nuclear receptor co-regulator; Protein kinase, Ser/Thr (non-receptor); AGC group; AKT family	P31749	P31749	P31749	P31749
98	48	PK869	Akt1 (PKBa)	S473	RAC-alpha serine/threonine-protein kinase	0	10812	24	619	6677.77	7533.04				0	11175	26	673	7503.28	7947.56								AKT1	X	PSTK	Protein kinase - Non-receptor protein-serine/threonine	Protein-serine/threonine kinase	AGC	AKT							PQF(pS)YSAS(bA)C	Corresponds to amino acid residues P470 to S477; In the C-terminus of the kinase.	S473 phosphorylation stimulates phosphotransferase activity of Akt1, and regulates cell cycle progression, and its intracellular location. This is the major site of phosphorylation of Akt1 identified by mass spectrometry studies (≥66 report) and over 1391 scientific publications involving primarily Western blotting.	S473: ATM; ATR; DNAPK; FRAP1; ILK; MAPKAPK5; p38a MAPK; PDPK1; PKCa; PKCb1; PKCe PKD1		P31749	P31749	P31749	P31749
99	49	PK071-6	Akt1 (PKBa)	S473/S474/S472	RAC-alpha serine/threonine-protein kinase	0	639	24	559	343.785	387.816	334.056	53.7602	16.0932	0	635	20	591	363.465	384.987	433.257	48.2699	11.1412	27.2344	29.6958			AKT1	X	PSTK	Protein kinase - Non-receptor protein-serine/threonine	Protein-serine/threonine kinase	AGC	AKT							Not precisely defined.	Antibody raised against amino acid residues that encompass the S473 phosphosite; In the C-terminus of the kinase.	S473 phosphorylation stimulates phosphotransferase activity of Akt1, and regulates cell cycle progression, and its intracellular location. This is the major site of phosphorylation of Akt1 identified by mass spectrometry studies (≥66 report) and over 1391 scientific publications involving primarily Western blotting.	S473: ATM; ATR; DNAPK; FRAP1; ILK; MAPKAPK5; p38a MAPK; PDPK1; PKCa; PKCb1; PKCe PKD1	EC 2.7.11.1; Nuclear receptor co-regulator; Protein kinase, Ser/Thr (non-receptor); AGC group; AKT family	P31749	P31749	P31749	P31749
100	49	PK071-6	Akt1 (PKBa)	S473/S474/S472	RAC-alpha serine/threonine-protein kinase	0	498	22	522	248.472	280.296				0	762	24	616	454.608	481.526								AKT1	X	PSTK	Protein kinase - Non-receptor protein-serine/threonine	Protein-serine/threonine kinase	AGC	AKT							Not precisely defined.	Antibody raised against amino acid residues that encompass the S473 phosphosite; In the C-terminus of the kinase.	S473 phosphorylation stimulates phosphotransferase activity of Akt1, and regulates cell cycle progression, and its intracellular location. This is the major site of phosphorylation of Akt1 identified by mass spectrometry studies (≥66 report) and over 1391 scientific publications involving primarily Western blotting.	S473: ATM; ATR; DNAPK; FRAP1; ILK; MAPKAPK5; p38a MAPK; PDPK1; PKCa; PKCb1; PKCe PKD1		P31749	P31749	P31749	P31749
101	50	PK071-7	Akt1 (PKBa)	S473/S474/S472	RAC-alpha serine/threonine-protein kinase	0	297	24	469	128.037	144.436	142.843	1.59228	1.1147	0	284	16	480	128.64	136.257	185.979	49.7221	26.7353	27.85	30.198			AKT1	X	PSTK	Protein kinase - Non-receptor protein-serine/threonine	Protein-serine/threonine kinase	AGC	AKT							Not precisely defined.	Antibody raised against amino acid residues that encompass the S473 phosphosite; In the C-terminus of the kinase.	S473 phosphorylation stimulates phosphotransferase activity of Akt1, and regulates cell cycle progression, and its intracellular location. This is the major site of phosphorylation of Akt1 identified by mass spectrometry studies (≥66 report) and over 1391 scientific publications involving primarily Western blotting.	S473: ATM; ATR; DNAPK; FRAP1; ILK; MAPKAPK5; p38a MAPK; PDPK1; PKCa; PKCb1; PKCe PKD1	EC 2.7.11.1; Nuclear receptor co-regulator; Protein kinase, Ser/Thr (non-receptor); AGC group; AKT family	P31749	P31749	P31749	P31749
102	50	PK071-7	Akt1 (PKBa)	S473/S474/S472	RAC-alpha serine/threonine-protein kinase	0	268	22	509	125.214	141.251				0	411	24	575	222.525	235.701								AKT1	X	PSTK	Protein kinase - Non-receptor protein-serine/threonine	Protein-serine/threonine kinase	AGC	AKT							Not precisely defined.	Antibody raised against amino acid residues that encompass the S473 phosphosite; In the C-terminus of the kinase.	S473 phosphorylation stimulates phosphotransferase activity of Akt1, and regulates cell cycle progression, and its intracellular location. This is the major site of phosphorylation of Akt1 identified by mass spectrometry studies (≥66 report) and over 1391 scientific publications involving primarily Western blotting.	S473: ATM; ATR; DNAPK; FRAP1; ILK; MAPKAPK5; p38a MAPK; PDPK1; PKCa; PKCb1; PKCe PKD1		P31749	P31749	P31749	P31749
103	1052	PN062	AKT1S1 (PRAS40)	T246	Proline-rich AKT1 substrate 1	0	675	20	347	227.285	256.395	337.666	81.2706	24.0684	0	1462	12	275	398.75	422.361	381.754	40.6065	10.6368	34.7052	13.0569																Not precisely defined.	Antibody raised against amino acid residues that encompass the T246 phosphosite.	T246 phosphorylation inhibits Akt1S1 phosphorylation, induces interaction with 14-3-3-beta and 14-3-3-eta, although one report indicates that it inhibits interaction with 14-3-3-beta. This is the major site of phosphorylation of AKT1S1 from mass spectrometry studies (≥838 reports).	Akt1; Akt3	Inhibitor of mTOR/FRAP	Q96B36	Q96B36
104	1052	PN062	AKT1S1 (PRAS40)	T246	Proline-rich AKT1 substrate 1	0	928	20	409	371.372	418.936				0	963	24	343	322.077	341.148																					Not precisely defined.	Antibody raised against amino acid residues that encompass the T246 phosphosite.	T246 phosphorylation inhibits Akt1S1 phosphorylation, induces interaction with 14-3-3-beta and 14-3-3-eta, although one report indicates that it inhibits interaction with 14-3-3-beta. This is the major site of phosphorylation of AKT1S1 from mass spectrometry studies (≥838 reports).	Akt1; Akt3		Q96B36	Q96B36
105	51	NK130-8	Akt2 (PKBb)	Pan-specific	RAC-beta serine/threonine-protein kinase	0	9348	22	645	6015.27	6785.69	7233.13	447.435	6.18592	0	9636	20	640	6154.24	6518.65	7119.61	600.963	8.44096	14.6269	-1.56937			AKT2	X	PSTK	Protein kinase - Non-receptor protein-serine/threonine	Protein-serine/threonine kinase	AGC	AKT							CHRFFLSINWQDVVQK	Corresponds to amino acid residues H406 to K420; Post-kinase last alpha-chain.			Protein-serine kinase, AGC group, AKT family	P31751	P31751	P31751	P31751
106	51	NK130-8	Akt2 (PKBb)	Pan-specific	RAC-beta serine/threonine-protein kinase	0	10186	24	670	6808.54	7680.56				0	10950	22	667	7288.98	7720.57								AKT2	X	PSTK	Protein kinase - Non-receptor protein-serine/threonine	Protein-serine/threonine kinase	AGC	AKT							CHRFFLSINWQDVVQK	Corresponds to amino acid residues H406 to K420; Post-kinase last alpha-chain.				P31751	P31751	P31751	P31751
107	52	NK130-9	Akt2 (PKBb)	Pan-specific	RAC-beta serine/threonine-protein kinase	0	16894	32	775	13068	14741.8	15145.4	403.627	2.66501	0	18468	36	787	14506	15364.9	15307.3	57.6137	0.376381	3.04139	1.06902			AKT2	X	PSTK	Protein kinase - Non-receptor protein-serine/threonine	Protein-serine/threonine kinase	AGC	AKT							CDRYDSLGLLELDQRT	Corresponds to amino acid residues D454 to T468; Pre-C-terminus.			Protein-serine kinase, AGC group, AKT family	P31751	P31751	P31751	P31751
108	52	NK130-9	Akt2 (PKBb)	Pan-specific	RAC-beta serine/threonine-protein kinase	0	16579	32	833	13783.7	15549				0	19512	30	739	14397.2	15249.7								AKT2	X	PSTK	Protein kinase - Non-receptor protein-serine/threonine	Protein-serine/threonine kinase	AGC	AKT							CDRYDSLGLLELDQRT	Corresponds to amino acid residues D454 to T468; Pre-C-terminus.				P31751	P31751	P31751	P31751
109	53	NK131-3	Akt3 (PKBg)	Pan-specific	RAC-gamma serine/threonine-protein kinase	0	15120	44	642	9678.79	10918.4	10685.4	233.072	2.18123	0	14352	24	627	8983.66	9515.6	11062.7	1547.12	13.985	16.1662	3.53161			AKT3	X	PSTK	Protein kinase - Non-receptor protein-serine/threonine	Protein-serine/threonine kinase	AGC	AKT							CHSFFSGVNWQDVYDK	Corresponds to amino acid residues H402 to K416; Post-kinase last alpha-chain.			EC 2.7.11.1; Protein kinase, Ser/Thr (non-receptor); AGC domain target; AGC</A> group; AKT family	Q9Y243	Q9Y243	Q9Y243	Q9Y243
110	53	NK131-3	Akt3 (PKBg)	Pan-specific	RAC-gamma serine/threonine-protein kinase	0	14247	36	652	9265.57	10452.3				0	16494	28	723	11904.9	12609.8								AKT3	X	PSTK	Protein kinase - Non-receptor protein-serine/threonine	Protein-serine/threonine kinase	AGC	AKT							CHSFFSGVNWQDVYDK	Corresponds to amino acid residues H402 to K416; Post-kinase last alpha-chain.				Q9Y243	Q9Y243	Q9Y243	Q9Y243
111	54	NK003-2	ALK	Pan-specific	Anaplastic lymphoma receptor-tyrosine kinase	0	4637	44	634	2911.96	3284.92	2775.87	509.053	18.3385	0	4360	24	626	2714.34	2875.06	3139.89	264.835	8.43452	26.773	13.114			ALK	X	PYK	Protein kinase - Receptor-tyrosine kinase	Protein-tyrosine kinase	TK	Alk							LLVSQQAKREEERSPAAC	Corresponds to amino acid residues L1424 to A1440; After catalytic domain.			EC 2.7.10.1; Receptor tyrosine kinase; TK domain target; TK</A> group; Alk family	Q9UM73	Q9UM73	Q9UM73	Q9UM73
112	54	NK003-2	ALK	Pan-specific	Anaplastic lymphoma receptor-tyrosine kinase	0	3570	26	567	2009.45	2266.81				0	4778	30	677	3214.4	3404.73								ALK	X	PYK	Protein kinase - Receptor-tyrosine kinase	Protein-tyrosine kinase	TK	Alk							LLVSQQAKREEERSPAAC	Corresponds to amino acid residues L1424 to A1440; After catalytic domain.				Q9UM73	Q9UM73	Q9UM73	Q9UM73
113	55	NK003-3	ALK	Pan-specific	Anaplastic lymphoma receptor-tyrosine kinase	0	6776	38	663	4467.29	5039.45	5062.63	23.1809	0.457881	0	7180	34	659	4709.21	4988.06	4972.02	16.0333	0.32247	0.780352	-1.78977			ALK	X	PYK	Protein kinase - Receptor-tyrosine kinase	Protein-tyrosine kinase	TK	Alk							LRTSTIMTDYNPNYC	Corresponds to amino acid residues L1083 to C1097; Just before catalytic domain.			EC 2.7.10.1; Receptor tyrosine kinase; TK domain target; TK</A> group; Alk family	Q9UM73	Q9UM73	Q9UM73	Q9UM73
114	55	NK003-3	ALK	Pan-specific	Anaplastic lymphoma receptor-tyrosine kinase	0	6602	30	686	4508.39	5085.82				0	7062	26	665	4678.94	4955.99								ALK	X	PYK	Protein kinase - Receptor-tyrosine kinase	Protein-tyrosine kinase	TK	Alk							LRTSTIMTDYNPNYC	Corresponds to amino acid residues L1083 to C1097; Just before catalytic domain.				Q9UM73	Q9UM73	Q9UM73	Q9UM73
115	56	PK518	ALK	Y1092	Anaplastic lymphoma receptor-tyrosine kinase	0	13078	38	757	9871.28	11135.6	11027.4	108.149	0.980726	0	14964	48	757	11291.4	11960	11622.3	337.726	2.90585	3.88657	5.39437			ALK	X	PYK	Protein kinase - Receptor-tyrosine kinase	Protein-tyrosine kinase	TK	Alk							MTD(pY)NPN(bA)C	Corresponds to amino acid residues M1089 to N1095; In the region between the Transmembrane and kinase catalytic domains.	The effect of Y1092 phosphorylation is unclear. One of the major in vivo sites of phosphorylation in ALK (≥38 reports from high throughput mass spectrometry studies).		EC 2.7.10.1; Receptor tyrosine kinase; TK domain target; TK</A> group; Alk family	Q9UM73	Q9UM73	Q9UM73	Q9UM73
116	56	PK518	ALK	Y1092	Anaplastic lymphoma receptor-tyrosine kinase	0	12646	26	767	9679.54	10919.3				0	13868	32	770	10653.7	11284.6								ALK	X	PYK	Protein kinase - Receptor-tyrosine kinase	Protein-tyrosine kinase	TK	Alk							MTD(pY)NPN(bA)C	Corresponds to amino acid residues M1089 to N1095; In the region between the Transmembrane and kinase catalytic domains.	The effect of Y1092 phosphorylation is unclear. One of the major in vivo sites of phosphorylation in ALK (≥38 reports from high throughput mass spectrometry studies).			Q9UM73	Q9UM73	Q9UM73	Q9UM73
117	57	PK519	ALK	Y1096	Anaplastic lymphoma receptor-tyrosine kinase	0	12859	151	660	8387.28	9461.5	9498.14	36.6428	0.385789	0	14042	68	676	9446.42	10005.8	10322.1	316.313	3.06443	3.45022	8.67474			ALK	X	PYK	Protein kinase - Receptor-tyrosine kinase	Protein-tyrosine kinase	TK	Alk							NPN(pY)CFA(bA)C	Corresponds to amino acid residues N1093 to A1099; In the region between the Transmembrane and kinase catalytic domains.	Y1096 phosphorylation increases phosphotransferase activity and induces interaction with IRS1 and SNTB1. It is one of the major in vivo sites of phosphorylation in ALK (≥95 reports by mass spectrometry)		EC 2.7.10.1; Receptor tyrosine kinase; TK domain target; TK</A> group; Alk family	Q9UM73	Q9UM73	Q9UM73	Q9UM73
118	57	PK519	ALK	Y1096	Anaplastic lymphoma receptor-tyrosine kinase	0	12017	28	705	8452.25	9534.79				0	13173	44	765	10043.7	10638.4								ALK	X	PYK	Protein kinase - Receptor-tyrosine kinase	Protein-tyrosine kinase	TK	Alk							NPN(pY)CFA(bA)C	Corresponds to amino acid residues N1093 to A1099; In the region between the Transmembrane and kinase catalytic domains.	Y1096 phosphorylation increases phosphotransferase activity and induces interaction with IRS1 and SNTB1. It is one of the major in vivo sites of phosphorylation in ALK (≥95 reports by mass spectrometry)			Q9UM73	Q9UM73	Q9UM73	Q9UM73
119	58	PK520	ALK	Y1507	Anaplastic lymphoma receptor-tyrosine kinase	0	18450	85	713	13094.2	14771.3	14633.1	138.26	0.944847	0	18596	38	707	13120.5	13897.4	14570.8	673.357	4.62129	5.56614	-0.425756			ALK	X	PYK	Protein kinase - Receptor-tyrosine kinase	Protein-tyrosine kinase	TK	Alk							NPT(pY)GSW(bA)C	Corresponds to amino acid residues N1504 to W1510; Near the C-terminus of the kinase after the catalytic domain.	Phosphorylation of Y1507 increases phosphotransferase activity and induces interaction with Shc1 and SNTB1. This is one of the major in vivo phosphorylation sites in ALK (≥95 reports from high throughput mass spectrometry studies).		EC 2.7.10.1; Receptor tyrosine kinase; TK domain target; TK</A> group; Alk family	Q9UM73	Q9UM73	Q9UM73	Q9UM73
120	58	PK520	ALK	Y1507	Anaplastic lymphoma receptor-tyrosine kinase	0	17876	30	720	12849.1	14494.8				0	19386	42	744	14391.9	15244.1								ALK	X	PYK	Protein kinase - Receptor-tyrosine kinase	Protein-tyrosine kinase	TK	Alk							NPT(pY)GSW(bA)C	Corresponds to amino acid residues N1504 to W1510; Near the C-terminus of the kinase after the catalytic domain.	Phosphorylation of Y1507 increases phosphotransferase activity and induces interaction with Shc1 and SNTB1. This is one of the major in vivo phosphorylation sites in ALK (≥95 reports from high throughput mass spectrometry studies).			Q9UM73	Q9UM73	Q9UM73	Q9UM73
121	59	PN738	ALOX5 (5-LO)	S272	Arachidonate 5-lipoxygenase	0	15386	34	670	10285.8	11603.2	11096	507.27	4.57167	0	15301	30	650	9926.15	10513.9	11445.6	931.703	8.14027	12.7119	3.15116															X	RQL(pS)LEQ(bA)C	Corresponds to amino acid residues R269 to Q275.	S272 phosphorylation stimulates enzymatic activity and import to the nucleus. This is a minor in vivo phosphorylation sites in ALOX5 (≥2 reports from high throughput mass spectrometry studies). This human phosphosite is highly conserved in vertebrates and found in fish.	CaMK2a; MAPKAPK2; PKACa	Enzyme	P09917	P09917
122	59	PN738	ALOX5 (5-LO)	S272	Arachidonate 5-lipoxygenase	0	14485	22	649	9386.49	10588.7				0	17778	46	659	11685.4	12377.3																				X	RQL(pS)LEQ(bA)C	Corresponds to amino acid residues R269 to Q275.	S272 phosphorylation stimulates enzymatic activity and import to the nucleus. This is a minor in vivo phosphorylation sites in ALOX5 (≥2 reports from high throughput mass spectrometry studies). This human phosphosite is highly conserved in vertebrates and found in fish.	CaMK2a; MAPKAPK2; PKACa		P09917	P09917
123	60	PN568	AML1 (RUNX1)	T273	Runt-related transcription factor 1	0	11876	36	784	9282.56	10471.4	10202.8	268.683	2.63344	0	12748	34	770	9789.78	10369.5	10672.7	303.263	2.84148	5.47492	4.60618						Transcription protein					X					VHPA(pT)PIS(bA)C	Corresponds to amino acid residues V269 to S276.	T273 phosphorylation induces interaction with CBFB. This is a minor in vivo phosphorylation sites in AML1 (≥6 reports from high throughput mass spectrometry studies).	CDK1; CDK2; CDK6; ERK1; ERK2; HIPK2	Transcription protein	Q01196	Q01196		Q01196
124	60	PN568	AML1 (RUNX1)	T273	Runt-related transcription factor 1	0	11433	26	772	8806.2	9934.08				0	12996	43	800	10362.4	10976											Transcription protein					X					VHPA(pT)PIS(bA)C	Corresponds to amino acid residues V269 to S276.	T273 phosphorylation induces interaction with CBFB. This is a minor in vivo phosphorylation sites in AML1 (≥6 reports from high throughput mass spectrometry studies).	CDK1; CDK2; CDK6; ERK1; ERK2; HIPK2		Q01196	Q01196		Q01196
125	61	PN569	AML2 (RUNX3)	T231	Runt-related transcription factor 3	0	8852	36	787	6938.19	7826.82	7707.83	118.99	1.54375	0	9363	38	762	7105.65	7526.39	8466.74	940.35	11.1064	12.6501	9.84603						Transcription protein					X					SQPQ(pT)PIQGC	Corresponds to amino acid residues S227 to G235.	T231 phosphorylation induces cell growth. This is a minor in vivo phosphorylation sites in AML2 (≥20 reports from high throughput mass spectrometry studies).		Transcription protein	Q13761	Q13761		Q13761
126	61	PN569	AML2 (RUNX3)	T231	Runt-related transcription factor 3	0	8251	27	818	6727.23	7588.84				0	10084	26	883	8881.21	9407.09											Transcription protein					X					SQPQ(pT)PIQGC	Corresponds to amino acid residues S227 to G235.	T231 phosphorylation induces cell growth. This is a minor in vivo phosphorylation sites in AML2 (≥20 reports from high throughput mass spectrometry studies).			Q13761	Q13761		Q13761
127	62	NK259-1	AMPKa1 (PRKAA1)	Pan-specific	5'-AMP-activated protein kinase catalytic subunit alpha-1	0	6764	22	734	4948.63	5582.44	5411.5	170.934	3.15872	0	7230	20	668	4816.28	5101.46	5441.94	340.473	6.25647	9.41519	0.562429			AMPKa1	X	PSTK	Protein kinase - Non-receptor protein-serine/threonine	Protein-serine/threonine kinase	CAMK	CAMKL	AMPK						CLYNRNHQDPLAVAY	Corresponds to amino acid residues C321 to Y335; After catalytic domain in region not conserved with AMPKa2.			Protein kinase, Ser/Thr (non-receptor); EC 2.7.11.1; EC 2.7.1.-; CAMK domain target; CAMK</A> group; CAMKL family; AMPK subfamily	Q13131	Q13131	Q13131	Q13131
128	62	NK259-1	AMPKa1 (PRKAA1)	Pan-specific	5'-AMP-activated protein kinase catalytic subunit alpha-1	0	6892	30	677	4645.57	5240.57				0	8172	24	670	5459.16	5782.41								AMPKa1	X	PSTK	Protein kinase - Non-receptor protein-serine/threonine	Protein-serine/threonine kinase	CAMK	CAMKL	AMPK						CLYNRNHQDPLAVAY	Corresponds to amino acid residues C321 to Y335; After catalytic domain in region not conserved with AMPKa2.				Q13131	Q13131	Q13131	Q13131
129	63	NK259-2	AMPKa1 (PRKAA1)	Pan-specific	5'-AMP-activated protein kinase catalytic subunit alpha-1	0	4576	26	689	3134.95	3536.47	3761.25	224.78	5.9762	0	5250	24	649	3391.67	3592.5	3749.47	156.966	4.18635	10.1625	-0.313106			AMPKa1	X	PSTK	Protein kinase - Non-receptor protein-serine/threonine	Protein-serine/threonine kinase	CAMK	CAMKL	AMPK						MRRLSSWRKMATAEKQKGC	Corresponds to amino acid residues M1 to K17; N-terminus (not present in AMPKa2).			Protein kinase, Ser/Thr (non-receptor); EC 2.7.11.1; EC 2.7.1.-; CAMK domain target; CAMK</A> group; CAMKL family; AMPK subfamily	Q13131	Q13131	Q13131	Q13131
130	63	NK259-2	AMPKa1 (PRKAA1)	Pan-specific	5'-AMP-activated protein kinase catalytic subunit alpha-1	0	4926	32	722	3533.47	3986.03				0	5122	28	724	3688.06	3906.43								AMPKa1	X	PSTK	Protein kinase - Non-receptor protein-serine/threonine	Protein-serine/threonine kinase	CAMK	CAMKL	AMPK						MRRLSSWRKMATAEKQKGC	Corresponds to amino acid residues M1 to K17; N-terminus (not present in AMPKa2).				Q13131	Q13131	Q13131	Q13131
131	64	PK521	AMPKa1 (PRKAA1)	T183+S184	5'-AMP-activated protein kinase catalytic subunit alpha-1	0	19805	26	721	14260.7	16087.1	16169.4	82.287	0.508906	0	21400	30	735	15707	16637	17023.8	386.761	2.27189	2.78079	5.2837			AMPKa1	X	PSTK	Protein kinase - Non-receptor protein-serine/threonine	Protein-serine/threonine kinase	CAMK	CAMKL	AMPK						FLR(pS)(pT)CG(bA)C	Corresponds to amino acid residues F180 to G186; In protein kinase catalytic domain activation T-loop between subdomains VII and VIII.	T183 and S184 stimulate phosphotransferase activity. These phosphosites are located in the kinase activation loop between catalytic subdomains VII and VIII. This is one of the major in vivo phosphorylation sites in AMPKa1.	T183: AMPKa1; BRSK1; BRSK2; CaMK2b; CAMKK1; CaMKK2; LKB1	Protein kinase, Ser/Thr (non-receptor); EC 2.7.11.1; EC 2.7.1.-; CAMK domain target; CAMK</A> group; CAMKL family; AMPK subfamily	Q13131	Q13131	Q13131	Q13131
132	64	PK521	AMPKa1 (PRKAA1)	T183+S184	5'-AMP-activated protein kinase catalytic subunit alpha-1	0	19736	28	731	14406.5	16251.7				0	21711	26	758	16437.2	17410.5								AMPKa1	X	PSTK	Protein kinase - Non-receptor protein-serine/threonine	Protein-serine/threonine kinase	CAMK	CAMKL	AMPK						FLR(pS)(pT)CG(bA)C	Corresponds to amino acid residues F180 to G186; In protein kinase catalytic domain activation T-loop between subdomains VII and VIII.	T183 and S184 stimulate phosphotransferase activity. These phosphosites are located in the kinase activation loop between catalytic subdomains VII and VIII. This is one of the major in vivo phosphorylation sites in AMPKa1.	T183: AMPKa1; BRSK1; BRSK2; CaMK2b; CAMKK1; CaMKK2; LKB1		Q13131	Q13131	Q13131	Q13131
133	65	NK260-2	AMPKa2 (PRKAA2)	Pan-specific	5'-AMP-activated protein kinase catalytic subunit alpha-2	0	7602	24	725	5494.05	6197.71	6954.53	756.811	10.8823	0	8392	28	792	6624.29	7016.53	7246.69	230.163	3.17611	14.0584	4.20109			AMPKa2	X	PSTK	Protein kinase - Non-receptor protein-serine/threonine	Protein-serine/threonine kinase	CAMK	CAMKL	AMPK						CTESEVMNSLYSGDPQDQL	Corresponds to amino acid residues C302 to L320; After catalytic domain in region not conserved with AMPKa1.			Protein-serine kinase, CAMK group, CAMKL family, AMPK subfamily	P54646	P54646	P54646
134	65	NK260-2	AMPKa2 (PRKAA2)	Pan-specific	5'-AMP-activated protein kinase catalytic subunit alpha-2	0	8678	36	791	6835.82	7711.34				0	9326	38	760	7058.88	7476.85								AMPKa2	X	PSTK	Protein kinase - Non-receptor protein-serine/threonine	Protein-serine/threonine kinase	CAMK	CAMKL	AMPK						CTESEVMNSLYSGDPQDQL	Corresponds to amino acid residues C302 to L320; After catalytic domain in region not conserved with AMPKa1.				P54646	P54646	P54646
135	66	NK260-1	AMPKa2 (PRKAA2)	Pan-specific	5'-AMP-activated protein kinase catalytic subunit alpha-2	0	19230	32	693	13304.2	15008.2	15502.7	494.482	3.18966	0	18983	28	699	13249.5	14034.1	15506.3	1472.18	9.49411	12.6838	0.0232218			AMPKa2	X	PSTK	Protein kinase - Non-receptor protein-serine/threonine	Protein-serine/threonine kinase	CAMK	CAMKL	AMPK						CGSFMDDSAMHIPPGLKP	Corresponds to amino acid residues G349 to P365; After catalytic domain in region not conserved with AMPKa1.			Protein-serine kinase, CAMK group, CAMKL family, AMPK subfamily	P54646	P54646	P54646
136	66	NK260-1	AMPKa2 (PRKAA2)	Pan-specific	5'-AMP-activated protein kinase catalytic subunit alpha-2	0	19983	38	711	14180.9	15997.1				0	21660	28	741	16029.3	16978.4								AMPKa2	X	PSTK	Protein kinase - Non-receptor protein-serine/threonine	Protein-serine/threonine kinase	CAMK	CAMKL	AMPK						CGSFMDDSAMHIPPGLKP	Corresponds to amino acid residues G349 to P365; After catalytic domain in region not conserved with AMPKa1.				P54646	P54646	P54646
137	67	PK522	AMPKa2 (PRKAA2)	S377	5'-AMP-activated protein kinase catalytic subunit alpha-2	0	14559	40	690	10018.1	11301.2	11625.9	324.707	2.79296	0	15096	46	687	10339.4	10951.6	12204.4	1252.86	10.2656	13.0586	4.97613			AMPKa2	X	PSTK	Protein kinase - Non-receptor protein-serine/threonine	Protein-serine/threonine kinase	CAMK	CAMKL	AMPK						IAD(pS)PKARC	Corresponds to amino acid residues I374 to C382; In the C-terminal half of the protein after the kinase catalytic domain.	The effect of S377 phosphorylation is unclear. This is the major in vivo phosphorylation site in AMPKa2.		Protein-serine kinase, CAMK group, CAMKL family, AMPK subfamily	P54646	P54646	P54646
138	67	PK522	AMPKa2 (PRKAA2)	S377	5'-AMP-activated protein kinase catalytic subunit alpha-2	0	14618	26	726	10593.8	11950.6				0	16532	32	770	12705	13457.3								AMPKa2	X	PSTK	Protein kinase - Non-receptor protein-serine/threonine	Protein-serine/threonine kinase	CAMK	CAMKL	AMPK						IAD(pS)PKARC	Corresponds to amino acid residues I374 to C382; In the C-terminal half of the protein after the kinase catalytic domain.	The effect of S377 phosphorylation is unclear. This is the major in vivo phosphorylation site in AMPKa2.			P54646	P54646	P54646
139	68	PK523	ANKRD3 (RIPK4, DIK)	S438	Ankyrin repeat domain protein-serine kinase 3	0	11944	51	643	7647.2	8626.63	8972.79	346.154	3.85783	0	13017	38	651	8449.33	8949.63	9745.04	795.409	8.16219	12.02	8.60665			ANKRD3	X	PSTK	Protein kinase - Non-receptor protein-serine/threonine	Protein-serine/threonine kinase	TKL	RIPK							LSL(pS)FER(bA)C	Corresponds to amino acid residues L435 to R441; In the region between the kinase catalytic and Ank_2 domains.	The effect of S438 phosphorylation is unclear. The major site of phosphorylation in ANKRD3.		EC 2.7.11.1; Protein kinase, Ser/Thr (non-receptor); TKL group; RIPK family	P57078	P57078	P57078
140	68	PK523	ANKRD3 (RIPK4, DIK)	S438	Ankyrin repeat domain protein-serine kinase 3	0	11731	30	706	8260.91	9318.94				0	13263	30	752	9951.22	10540.5								ANKRD3	X	PSTK	Protein kinase - Non-receptor protein-serine/threonine	Protein-serine/threonine kinase	TKL	RIPK							LSL(pS)FER(bA)C	Corresponds to amino acid residues L435 to R441; In the region between the kinase catalytic and Ank_2 domains.	The effect of S438 phosphorylation is unclear. The major site of phosphorylation in ANKRD3.			P57078	P57078	P57078
141	69	PN503	ANXA1	Y207	Annexin A1	0	8273	46	648	5331.1	6013.89	5806.71	207.178	3.56791	0	9956	48	679	6727.53	7125.89	6330.54	795.345	12.5636	16.1315	9.02112																RAL(pY)EAG(bA)C	Corresponds to amino acid residues R204 to G210; In the beginning of the third Annexin domain.	The effect of Y207 phosphorylation is unclear. This is the major in vivo phosphorylation site in ANXA1.		Lipid binding protein; Calcium-binding protein	P04083	P04083
142	69	PN503	ANXA1	Y207	Annexin A1	0	7704	32	647	4963.78	5599.53				0	7912	30	663	5225.77	5535.2																					RAL(pY)EAG(bA)C	Corresponds to amino acid residues R204 to G210; In the beginning of the third Annexin domain.	The effect of Y207 phosphorylation is unclear. This is the major in vivo phosphorylation site in ANXA1.			P04083	P04083
143	70	PN504	ANXA2	Y238	Annexin A2	0	12090	64	710	8538.46	9632.04	9349.86	282.189	3.01811	0	12833	50	633	8091.64	8570.76	9636.85	1066.08	11.0626	14.0807	3.06947																YSP(pY)DML(bA)C	Corresponds to amino acid residues Y235 to L241; In the third Annexin domain.	The effect of Y238 phosphorylation is unclear. The second major in vivo phosphoryation site in Annexin A2.		Lipid binding protein; Calcium-binding protein	P07355	P07355
144	70	PN504	ANXA2	Y238	Annexin A2	0	12298	26	655	8038.16	9067.67				0	15028	36	674	10104.6	10702.9																					YSP(pY)DML(bA)C	Corresponds to amino acid residues Y235 to L241; In the third Annexin domain.	The effect of Y238 phosphorylation is unclear. The second major in vivo phosphoryation site in Annexin A2.			P07355	P07355
145	71	PN739	APC	S2129	Adenomatous polyposis coli protein	0	17936	50	697	12466.5	14063.2	13711.1	352.085	2.56788	0	18321	32	688	12582.8	13327.9	13854.1	526.189	3.79808	6.36596	1.04253																RQA(pS)SDS(bA)C	Corresponds to amino acid residues R2126 to S2132.	The effect of S2129 phosphorylation is unclear. This is one of the major in vivo phosphorylation sites in APC(≥40 reports from high throughput mass spectrometry studies). This human phosphosite is highly conserved in mammals, and is found in the chicken.	MAPKAPK2	Tumour suppressor protein	P25054	P25054		P25054
146	71	PN739	APC	S2129	Adenomatous polyposis coli protein	0	17834	26	665	11842.3	13359.1				0	19268	38	706	13576.4	14380.3																					RQA(pS)SDS(bA)C	Corresponds to amino acid residues R2126 to S2132.	The effect of S2129 phosphorylation is unclear. This is one of the major in vivo phosphorylation sites in APC(≥40 reports from high throughput mass spectrometry studies). This human phosphosite is highly conserved in mammals, and is found in the chicken.	MAPKAPK2		P25054	P25054		P25054
147	72	PN570	AR	S96	Androgen receptor	0	20430	30	722	14728.8	16615.2	16727.7	112.479	0.672414	0	21231	30	716	15179.9	16078.8	16706	627.268	3.75474	4.42715	-0.129617						Receptor (steroid), Transcription protein					X					GEDG(pS)PQAH(bA)C	Corresponds to amino acid residues G92 to H100.	S96 phosphorylation regulates transcription. This is a minor in vivo phosphorylation sites in the androgen receptor (≥8 reports from high throughput mass spectrometry studies).		Receptor (steroid), transcription factor	P10275	P10275		P10275
148	72	PN570	AR	S96	Androgen receptor	0	20560	26	727	14928.2	16840.2				0	21564	32	760	16364.3	17333.3											Receptor (steroid), Transcription protein					X					GEDG(pS)PQAH(bA)C	Corresponds to amino acid residues G92 to H100.	S96 phosphorylation regulates transcription. This is a minor in vivo phosphorylation sites in the androgen receptor (≥8 reports from high throughput mass spectrometry studies).			P10275	P10275		P10275
149	73	PN571	AR	S310	Androgen receptor	0	10420	30	773	8031.47	9060.12	9106.66	46.5417	0.511073	0	11528	34	763	8769.92	9289.21	9464.32	175.111	1.85022	2.3613	3.92746						Receptor (steroid), Transcription protein					X					AEY(pS)PFKGC	Corresponds to amino acid residues A307 to G314.	S310 phosphorylation regulates transcription. This is a minor in vivo phosphorylation sites in the androgen receptor (≥4 reports from high throughput mass spectrometry studies).	CDK1; CDK5	Receptor (steroid), transcription factor	P10275	P10275		P10275
150	73	PN571	AR	S310	Androgen receptor	0	10775	28	755	8113.98	9153.2				0	11985	42	762	9100.57	9639.43											Receptor (steroid), Transcription protein					X					AEY(pS)PFKGC	Corresponds to amino acid residues A307 to G314.	S310 phosphorylation regulates transcription. This is a minor in vivo phosphorylation sites in the androgen receptor (≥4 reports from high throughput mass spectrometry studies).	CDK1; CDK5		P10275	P10275		P10275
151	74	PN203	AR	S310	Androgen receptor	0	556	22	511	272.874	307.823	304.961	2.86193	0.938458	0	791	22	524	402.956	426.816	421.644	5.17213	1.22666	2.16512	38.2615						Receptor (steroid), Transcription protein					X					Not precisely defined.	Antibody raised against amino acid residues that encompass the S310 phosphosite.	S310 phosphorylation regulates transcription. This is a minor in vivo phosphorylation sites in the androgen receptor (≥4 reports from high throughput mass spectrometry studies).	CDK1; CDK5	Receptor (steroid), transcription factor	P10275	P10275		P10275
152	74	PN203	AR	S310	Androgen receptor	0	537	22	520	267.8	302.099				0	705	20	574	393.19	416.472											Receptor (steroid), Transcription protein					X					Not precisely defined.	Antibody raised against amino acid residues that encompass the S310 phosphosite.	S310 phosphorylation regulates transcription. This is a minor in vivo phosphorylation sites in the androgen receptor (≥4 reports from high throughput mass spectrometry studies).	CDK1; CDK5		P10275	P10275		P10275
153	75	PN740	ARID1A	S363	AT-rich interactive domain-containing protein 1A	0	21328	25	655	13953.5	15740.6	15678.3	62.3325	0.397573	0	22064	24	694	15295.8	16201.5	16635.6	434.099	2.60947	3.00704	6.10593						Nuclear receptor co-regulator; DNA binding protein					X					HAPM(pS)PGS(bA)C	Corresponds to amino acid residues H359-S366.	The effect of S363 phosphorylation is unclear. This is one of the major in vivo phosphorylation sites in ARID1A (≥82 reports from high throughput mass spectrometry studies). This human phosphosite is not conserved in mammals, but is found in the mouse.		Nuclear receptor co-regulator; DNA binding protein	O14497	O14497		O14497
154	75	PN740	ARID1A	S363	AT-rich interactive domain-containing protein 1A	0	21038	32	659	13843	15615.9				0	23114	26	698	16115.4	17069.7											Nuclear receptor co-regulator; DNA binding protein					X					HAPM(pS)PGS(bA)C	Corresponds to amino acid residues H359-S366.	The effect of S363 phosphorylation is unclear. This is one of the major in vivo phosphorylation sites in ARID1A (≥82 reports from high throughput mass spectrometry studies). This human phosphosite is not conserved in mammals, but is found in the mouse.			O14497	O14497		O14497
155	77	NN121	Arrestin b	Pan-specific	Arrestin beta 1	0	945	16	350	325.15	366.794	307.316	59.4779	19.354	0	1902	12	346	653.94	692.661	471.843	220.818	46.7991	66.153	53.5366																Epitope undefined.				Adapter/scaffold protein	P49407	P49407
156	77	NN121	Arrestin b	Pan-specific	Arrestin beta 1	0	664	14	338	219.7	247.839				0	656	12	368	236.992	251.025																					Epitope undefined.					P49407	P49407
157	78	PN133	Arrestin b	S412	Arrestin beta 1	0	1062	20	663	690.846	779.328	1003.16	223.83	22.3125	0	1286	27	677	852.343	902.812	836.574	66.2384	7.91782	30.2303	-16.6059																Not precisely defined.	Antibody raised against amino acid residues that encompass the S412 phosphosite.	S412 phosphorylation induces interaction with MEKK1 and inhibits interaction with ADRB2. This is one of the major in vivo phosphorylation sites in beta-arrestin (≥41 reports from high throughput mass spectrometry studies).	ERK1; ERK2	Adapter/scaffold protein	P49407	P49407
158	78	PN133	Arrestin b	S412	Arrestin beta 1	0	1578	33	704	1087.68	1226.99				0	1432	28	518	727.272	770.336																					Not precisely defined.	Antibody raised against amino acid residues that encompass the S412 phosphosite.	S412 phosphorylation induces interaction with MEKK1 and inhibits interaction with ADRB2. This is one of the major in vivo phosphorylation sites in beta-arrestin (≥41 reports from high throughput mass spectrometry studies).	ERK1; ERK2		P49407	P49407
159	79	NK007-3	ASK1 (MAP3K5)	Pan-specific	Apoptosis signal regulating protein-serine kinase 1	0	350	26	516	167.184	188.596	164.867	23.7291	14.3928	0	228	20	465	96.72	102.447	126.846	24.399	19.2351	33.628	-23.0618			ASK1	X	PSTK	Protein kinase - Non-receptor protein-serine/threonine	Protein-serine/threonine kinase	STE	STE11							Not precisely defined.	Antibody raised against amino acid residues 1076-1375 of human ASK 1.			EC 2.7.11.25; Protein kinase, Ser/Thr (non-receptor); STE domain target; STE</A> group; STE11 family	Q99683	Q99683	Q99683	Q99683
160	79	NK007-3	ASK1 (MAP3K5)	Pan-specific	Apoptosis signal regulating protein-serine kinase 1	0	260	18	517	125.114	141.138				0	280	18	545	142.79	151.245								ASK1	X	PSTK	Protein kinase - Non-receptor protein-serine/threonine	Protein-serine/threonine kinase	STE	STE11							Not precisely defined.	Antibody raised against amino acid residues 1076-1375 of human ASK 1.				Q99683	Q99683	Q99683	Q99683
161	80	NK007-2	ASK1 (MAP3K5)	Pan-specific	Apoptosis signal regulating protein-serine kinase 1	0	4136	112	587	2362.09	2664.62	2479.08	185.534	7.48399	0	3298	28	638	2086.26	2209.79	2365.04	155.245	6.56417	14.0482	-4.60033			ASK1	X	PSTK	Protein kinase - Non-receptor protein-serine/threonine	Protein-serine/threonine kinase	STE	STE11							Not precisely defined.	Antibody raised against amino acid residues within the last 50 amino acid residues at the C-terminus.			EC 2.7.11.25; Protein kinase, Ser/Thr (non-receptor); STE domain target; STE</A> group; STE11 family	Q99683	Q99683	Q99683	Q99683
162	80	NK007-2	ASK1 (MAP3K5)	Pan-specific	Apoptosis signal regulating protein-serine kinase 1	0	2937	20	697	2033.15	2293.55				0	3315	24	723	2379.39	2520.28								ASK1	X	PSTK	Protein kinase - Non-receptor protein-serine/threonine	Protein-serine/threonine kinase	STE	STE11							Not precisely defined.	Antibody raised against amino acid residues within the last 50 amino acid residues at the C-terminus.				Q99683	Q99683	Q99683	Q99683
163	81	PK175	ASK1 (MAP3K5)	S83	Apoptosis signal regulating protein-serine kinase 1	0	608	100	548	278.384	314.039	254.124	59.9144	23.5768	0	432	30	527	211.854	224.398	236.458	12.0591	5.09992	28.6767	-6.952			ASK1	X	PSTK	Protein kinase - Non-receptor protein-serine/threonine	Protein-serine/threonine kinase	STE	STE11							Not precisely defined.	Antibody raised against amino acid residues that encompass the S83 phosphosite.	S83 phosphorylation inhibits phosphotransferase activity and reduces apoptosis. This is one of the less major in vivo phosphorylation sites in ASK1 (≥7 reports from high throughput mass spectrometry studies).	Akt1; Akt2; Akt3; Pim1	EC 2.7.11.25; Protein kinase, Ser/Thr (non-receptor); STE domain target; STE</A> group; STE11 family	Q99683	Q99683	Q99683	Q99683
164	81	PK175	ASK1 (MAP3K5)	S83	Apoptosis signal regulating protein-serine kinase 1	0	340	20	538	172.16	194.21				0	440	24	564	234.624	248.517								ASK1	X	PSTK	Protein kinase - Non-receptor protein-serine/threonine	Protein-serine/threonine kinase	STE	STE11							Not precisely defined.	Antibody raised against amino acid residues that encompass the S83 phosphosite.	S83 phosphorylation inhibits phosphotransferase activity and reduces apoptosis. This is one of the less major in vivo phosphorylation sites in ASK1 (≥7 reports from high throughput mass spectrometry studies).	Akt1; Akt2; Akt3; Pim1		Q99683	Q99683	Q99683	Q99683
165	82	PK525	ASK1 (MAP3K5)	T838	Apoptosis signal regulating protein-serine kinase 1	0	15688	58	782	12222.7	13788.1	13329.1	458.985	3.44348	0	16682	65	729	12113.8	12831.1	13366.7	535.669	4.00747	7.45095	0.282299			ASK1	X	PSTK	Protein kinase - Non-receptor protein-serine/threonine	Protein-serine/threonine kinase	STE	STE11							TE(pT)FTG(bA)C	Corresponds to amino acid residues T836 to G841; In protein kinase catalytic domain activation T-loop between subdomains VII and VIII.	T838 phosphorylation stimulates phosphotransferase activity. Phosphorylation inhibits interactions with 14-3-3-beta and TXN. This phosphosite is located in the kinase activation loop between catalytic subdomains VII and VIII. This is one of the minor in vivo phosphorylation sites in ASK1 (≥2 reports from high throughput mass spectrometry studies).	ASK1; PDPK1	EC 2.7.11.25; Protein kinase, Ser/Thr (non-receptor); STE domain target; STE</A> group; STE11 family	Q99683	Q99683	Q99683	Q99683
166	82	PK525	ASK1 (MAP3K5)	T838	Apoptosis signal regulating protein-serine kinase 1	0	15026	34	761	11408.9	12870.1				0	16232	28	810	13125.2	13902.4								ASK1	X	PSTK	Protein kinase - Non-receptor protein-serine/threonine	Protein-serine/threonine kinase	STE	STE11							TE(pT)FTG(bA)C	Corresponds to amino acid residues T836 to G841; In protein kinase catalytic domain activation T-loop between subdomains VII and VIII.	T838 phosphorylation stimulates phosphotransferase activity. Phosphorylation inhibits interactions with 14-3-3-beta and TXN. This phosphosite is located in the kinase activation loop between catalytic subdomains VII and VIII. This is one of the minor in vivo phosphorylation sites in ASK1 (≥2 reports from high throughput mass spectrometry studies).	ASK1; PDPK1		Q99683	Q99683	Q99683	Q99683
167	83	PK143	ASK1 (MAP3K5)	S966	Apoptosis signal regulating protein-serine kinase 1	0	2068	56	264	531.168	599.199	556.407	42.7919	7.69076	0	2331	44	303	692.961	733.993	613.317	120.676	19.6759	27.3666	10.2283			ASK1	X	PSTK	Protein kinase - Non-receptor protein-serine/threonine	Protein-serine/threonine kinase	STE	STE11							SI(pS)LP	Corresponds to amino acid residues S964 to P968; Surrounds the S966 phosphosite.	S966 phosphorylation induces association of MAP3K5/ASK1 with the 14-3-3 family proteins such as YWHAB, YWHAE, YWHAQ, YWHAH, YWHAZ and SFN, and suppresses MAP3K5/ASK1 phosphotransferase activity. This is one of the major in vivo phosphorylation sites in ASK1 (≥4 reports from high throughput mass spectrometry studies).	ASK1	EC 2.7.11.25; Protein kinase, Ser/Thr (non-receptor); STE domain target; STE</A> group; STE11 family	Q99683	Q99683	Q99683	Q99683
168	83	PK143	ASK1 (MAP3K5)	S966	Apoptosis signal regulating protein-serine kinase 1	0	1551	18	297	455.301	513.615				0	1482	24	319	465.102	492.642								ASK1	X	PSTK	Protein kinase - Non-receptor protein-serine/threonine	Protein-serine/threonine kinase	STE	STE11							SI(pS)LP	Corresponds to amino acid residues S964 to P968; Surrounds the S966 phosphosite.	S966 phosphorylation induces association of MAP3K5/ASK1 with the 14-3-3 family proteins such as YWHAB, YWHAE, YWHAQ, YWHAH, YWHAZ and SFN, and suppresses MAP3K5/ASK1 phosphotransferase activity. This is one of the major in vivo phosphorylation sites in ASK1 (≥4 reports from high throughput mass spectrometry studies).	ASK1		Q99683	Q99683	Q99683	Q99683
169	84	PK524	ASK1 (MAP3K5)	S1033	Apoptosis signal regulating protein-serine kinase 1	0	10935	60	686	7460.25	8415.74	8386.83	28.9092	0.344698	0	11789	42	748	8786.76	9307.04	9103.08	203.957	2.24052	2.58522	8.54023			ASK1	X	PSTK	Protein kinase - Non-receptor protein-serine/threonine	Protein-serine/threonine kinase	STE	STE11							APP(pS)PEE(bA)C	Corresponds to amino acid residues A1030 to E1036; After the kinase catalytic domain.	S1033 phosphorylation inhibits the enzymatic activity of ASK1. This is the major in vivo phosphorylation site in ASK1 (≥28 reports from high throughput mass spectrometry studies).	ASK1	EC 2.7.11.25; Protein kinase, Ser/Thr (non-receptor); STE domain target; STE</A> group; STE11 family	Q99683	Q99683	Q99683	Q99683
170	84	PK524	ASK1 (MAP3K5)	S1033	Apoptosis signal regulating protein-serine kinase 1	0	10306	30	721	7409	8357.92				0	11508	46	733	8401.65	8899.13								ASK1	X	PSTK	Protein kinase - Non-receptor protein-serine/threonine	Protein-serine/threonine kinase	STE	STE11							APP(pS)PEE(bA)C	Corresponds to amino acid residues A1030 to E1036; After the kinase catalytic domain.	S1033 phosphorylation inhibits the enzymatic activity of ASK1. This is the major in vivo phosphorylation site in ASK1 (≥28 reports from high throughput mass spectrometry studies).	ASK1		Q99683	Q99683	Q99683	Q99683
171	85	PN741	ASS1	T174+S180	Argininosuccinate synthase	0	11364	30	619	7015.75	7914.3	8210.44	296.139	3.60686	0	12972	36	684	8848.22	9372.15	9417.45	45.3004	0.481026	4.08789	14.7009															X	IPV(pT)PKNPW(pS)MDE(bA)C	Corresponds to amino acid residues I171 to E183.	The effects of T174 and S180 phosphorylation are unclear. These are two of the minor in vivo phosphorylation sites in arginosuccinate synthase (≥8 and >7 reports, respectively, by mass spectrometry). This human phosphosite is highly conserved in vertebrates and also found in yeast.		Enzyme - Synthetase	P00966	P00966
172	85	PN741	ASS1	T174+S180	Argininosuccinate synthase	0	11181	26	676	7540.78	8506.58				0	12728	38	704	8933.76	9462.75																				X	IPV(pT)PKNPW(pS)MDE(bA)C	Corresponds to amino acid residues I171 to E183.	The effects of T174 and S180 phosphorylation are unclear. These are two of the minor in vivo phosphorylation sites in arginosuccinate synthase (≥8 and >7 reports, respectively, by mass spectrometry). This human phosphosite is highly conserved in vertebrates and also found in yeast.			P00966	P00966
173	86	PN742	ATASE (PPAT)	T356	Glutamine PRPP amidotransferase	0	15546	36	713	11058.6	12475	11706.7	768.319	6.56309	0	17454	42	714	12432.2	13168.3	13694.4	526.14	3.842	10.4051	16.9799						De novo purine synthesis									X	VGR(pT)FIQ(bA)C	Corresponds to amino acid residues V353 to Q359.	The effect of T356 phosphorylation is unclear. Phosphorylation of this site in ATASE has been reported in only one mass spectrometry study. This human phosphosite is highly conserved in vertebrates and also found in yeast.			Q06203	Q06203
174	86	PN742	ATASE (PPAT)	T356	Glutamine PRPP amidotransferase	0	13382	26	726	9696.46	10938.4				0	17058	42	789	13425.6	14220.6											De novo purine synthesis									X	VGR(pT)FIQ(bA)C	Corresponds to amino acid residues V353 to Q359.	The effect of T356 phosphorylation is unclear. Phosphorylation of this site in ATASE has been reported in only one mass spectrometry study. This human phosphosite is highly conserved in vertebrates and also found in yeast.			Q06203	Q06203
175	87	NN160-2	ATF2 (CRE-BP1)	Pan-specific	Cyclic AMP-dependent transcription factor ATF-2	0	454	20	494	214.396	241.855	243.111	1.25611	0.516683	0	526	18	500	254	269.04	284.678	15.6382	5.4933	6.00998	17.0978						Transcription protein					X					Not precisely defined.	Antibody raised against amino acid residues 350-505 mapping within the DNA binding and dimerization domain of human ATF2.			Transcription protein	P15336	P15336		P15336
176	87	NN160-2	ATF2 (CRE-BP1)	Pan-specific	Cyclic AMP-dependent transcription factor ATF-2	0	441	22	517	216.623	244.368				0	520	32	581	283.528	300.316											Transcription protein					X					Not precisely defined.	Antibody raised against amino acid residues 350-505 mapping within the DNA binding and dimerization domain of human ATF2.				P15336	P15336		P15336
177	88	PN572	ATF2 (CRE-BP1)	T69+T71	Cyclic AMP-dependent transcription factor ATF-2	0	14222	26	727	10320.5	11642.3	11584.3	58.0294	0.500932	0	15570	32	724	11249.5	11915.6	12394.1	478.493	3.86065	4.36158	6.99078						Transcription protein					X					CADQ(pT)P(pT)PTR	Corresponds to amino acid residues C66 to R74.	T69 and T71 phosphorylation increases transcriptional activity. These are the major in vivo phosphorylation sites in ATF2 (≥103 and 86 reports by mass spectrometry, respectively).	T69: ERK1; ERK2; JNK1; JNK2; JNK3; p38a. T71: ERK1; ERK2; JNK1; JNK2; JNK3; p38a.	Transcription protein	P15336	P15336		P15336
178	88	PN572	ATF2 (CRE-BP1)	T69+T71	Cyclic AMP-dependent transcription factor ATF-2	0	14427	36	710	10217.6	11526.3				0	16250	46	750	12153	12872.6											Transcription protein					X					CADQ(pT)P(pT)PTR	Corresponds to amino acid residues C66 to R74.	T69 and T71 phosphorylation increases transcriptional activity. These are the major in vivo phosphorylation sites in ATF2 (≥103 and 86 reports by mass spectrometry, respectively).	T69: ERK1; ERK2; JNK1; JNK2; JNK3; p38a. T71: ERK1; ERK2; JNK1; JNK2; JNK3; p38a.		P15336	P15336		P15336
179	89	PN204	ATF2 (CRE-BP1)	T71	Cyclic AMP-dependent transcription factor ATF-2	0	538	22	593	305.988	345.178	315.133	30.0452	9.53414	0	779	18	575	437.575	463.485	381.813	81.6722	21.3906	30.9248	21.1593						Transcription protein					X					Not precisely defined.	Antibody raised against amino acid residues that encompass the T71 phosphosite.	T71 phosphorylation increases transcriptional activity. This is one of the major in vivo phosphorylation sites in ATF2 (≥86 reports from high throughput mass spectrometry studies).	T71: ERK1; ERK2; JNK1; JNK2; JNK3; p38a.	Transcription protein	P15336	P15336		P15336
180	89	PN204	ATF2 (CRE-BP1)	T71	Cyclic AMP-dependent transcription factor ATF-2	0	496	28	540	252.72	285.088				0	520	22	569	283.362	300.141											Transcription protein					X					Not precisely defined.	Antibody raised against amino acid residues that encompass the T71 phosphosite.	T71 phosphorylation increases transcriptional activity. This is one of the major in vivo phosphorylation sites in ATF2 (≥86 reports from high throughput mass spectrometry studies).	T71: ERK1; ERK2; JNK1; JNK2; JNK3; p38a.		P15336	P15336		P15336
181	90	PN115	ATF2 (CRE-BP1)	S112	Cyclic AMP-dependent transcription factor ATF-2	0	479	16	287	132.881	149.9	134.648	15.2522	11.3274	0	530	16	289	148.546	157.342	140.009	17.333	12.3799	23.7073	3.98145						Transcription protein					X					DL(pS)PL	Corresponds to amino acid residues D92 to L96 in mouse ATF2; Surrounds the S94 phosphosites. Corresponds to S112 phosphosite in humans.	The effect of S112 phosphorylation is unclear. This is one of the major in vivo phosphorylation sites in ATF2 (≥83 reports from high throughput mass spectrometry studies).		Transcription protein	P15336	P15336		P15336
182	90	PN115	ATF2 (CRE-BP1)	S112	Cyclic AMP-dependent transcription factor ATF-2	0	410	18	270	105.84	119.396				0	412	14	291	115.818	122.676											Transcription protein					X					DL(pS)PL	Corresponds to amino acid residues D92 to L96 in mouse ATF2; Surrounds the S94 phosphosites. Corresponds to S112 phosphosite in humans.	The effect of S112 phosphorylation is unclear. This is one of the major in vivo phosphorylation sites in ATF2 (≥83 reports from high throughput mass spectrometry studies).			P15336	P15336		P15336
183	91	NK230-2	ATM	Pan-specific	Ataxia telangiectasia mutated protein-serine kinase	0	15089	28	789	11883.1	13405.1	13071	334.098	2.55603	0	16644	38	803	13334.6	14124.2	14061.6	62.556	0.44487	3.0009	7.57897			ATM	X	PSTK	Protein kinase - Atypical protein-serine kinase	Protein-serine/threonine kinase	Atypical	PIKK	ATM						CDEFLTKPEVARRSRI	Corresponds to amino acid residues D2579 to I2593.			EC 2.7.11.1; Protein kinase, Ser/Thr (non-receptor); ATYPICAL domain target; ATYPICAL</A> group; PIKK family	Q13315	Q13315	Q13315	Q13315
184	91	NK230-2	ATM	Pan-specific	Ataxia telangiectasia mutated protein-serine kinase	0	13623	36	831	11290.8	12736.9				0	16542	42	801	13216.5	13999.1								ATM	X	PSTK	Protein kinase - Atypical protein-serine kinase	Protein-serine/threonine kinase	Atypical	PIKK	ATM						CDEFLTKPEVARRSRI	Corresponds to amino acid residues D2579 to I2593.				Q13315	Q13315	Q13315	Q13315
185	92	NK230-1	ATM	Pan-specific	Ataxia telangiectasia mutated protein-serine kinase	0	16865	46	788	13253.4	14950.8	14270.3	680.498	4.76862	0	16248	28	717	11629.7	12318.4	13196.6	878.242	6.65506	11.4237	-7.52417			ATM	X	PSTK	Protein kinase - Atypical protein-serine kinase	Protein-serine/threonine kinase	Atypical	PIKK	ATM						CGKERRQLVKGRDDLR	Corresponds to amino acid residues G2719 to R2733.			EC 2.7.11.1; Protein kinase, Ser/Thr (non-receptor); ATYPICAL domain target; ATYPICAL</A> group; PIKK family	Q13315	Q13315	Q13315	Q13315
186	92	NK230-1	ATM	Pan-specific	Ataxia telangiectasia mutated protein-serine kinase	0	15948	34	757	12046.9	13589.8				0	17210	42	774	13288	14074.8								ATM	X	PSTK	Protein kinase - Atypical protein-serine kinase	Protein-serine/threonine kinase	Atypical	PIKK	ATM						CGKERRQLVKGRDDLR	Corresponds to amino acid residues G2719 to R2733.				Q13315	Q13315	Q13315	Q13315
187	93	PK526	ATM	S1981	Ataxia telangiectasia mutated protein-serine kinase	0	9627	90	759	7238.58	8165.68	7788.39	377.289	4.84425	0	9978	26	763	7593.38	8043	8033.43	9.56787	0.119101	4.96335	3.1462			ATM	X	PSTK	Protein kinase - Atypical protein-serine kinase	Protein-serine/threonine kinase	Atypical	PIKK	ATM						EEG(pS)QST(bA)C	Corresponds to amino acid residues E1978 to T1984; In the C-terminal half of the protein kinase before the FAT domain.	S1981 phosphorylation stimulates phosphotransferase activity, although other reports indicate inhibition. Phosphorylation induces interaction with ATM, MDC1, NBS1, PKM and p53, and inhibits interaction with CDCA2. This is one of the major in vivo phosphorylation sites in ATM (≥26 reports from high throughput mass spectrometry studies).	ATR; ATM	EC 2.7.11.1; Protein kinase, Ser/Thr (non-receptor); ATYPICAL domain target; ATYPICAL</A> group; PIKK family	Q13315	Q13315	Q13315	Q13315
188	93	PK526	ATM	S1981	Ataxia telangiectasia mutated protein-serine kinase	0	8936	34	738	6569.68	7411.1				0	9629	40	790	7575.31	8023.86								ATM	X	PSTK	Protein kinase - Atypical protein-serine kinase	Protein-serine/threonine kinase	Atypical	PIKK	ATM						EEG(pS)QST(bA)C	Corresponds to amino acid residues E1978 to T1984; In the C-terminal half of the protein kinase before the FAT domain.	S1981 phosphorylation stimulates phosphotransferase activity, although other reports indicate inhibition. Phosphorylation induces interaction with ATM, MDC1, NBS1, PKM and p53, and inhibits interaction with CDCA2. This is one of the major in vivo phosphorylation sites in ATM (≥26 reports from high throughput mass spectrometry studies).	ATR; ATM		Q13315	Q13315	Q13315	Q13315
189	94	PK527	ATM	Y2969	Ataxia telangiectasia mutated protein-serine kinase	0	7804	118	732	5626.15	6346.73	6360.41	13.6768	0.21503	0	8175	48	761	6184.65	6550.86	6567.39	16.537	0.251804	0.466834	3.2542			ATM	X	PSTK	Protein kinase - Atypical protein-serine kinase	Protein-serine/threonine kinase	Atypical	PIKK	ATM						KAL(pY)LQQ(bA)C	Corresponds to amino acid residues K2966 to Q2972; Near the C-terminus of the kinase.	The effect of Y2969 phosphorylation is unclear. This is the major in vivo phosphorylation site in ATM (≥80 reports from high throughput mass spectrometry studies).		EC 2.7.11.1; Protein kinase, Ser/Thr (non-receptor); ATYPICAL domain target; ATYPICAL</A> group; PIKK family	Q13315	Q13315	Q13315	Q13315
190	94	PK527	ATM	Y2969	Ataxia telangiectasia mutated protein-serine kinase	3	7089	26	800	5650.4	6374.09				3	7503	32	832	6215.87	6583.93								ATM	X	PSTK	Protein kinase - Atypical protein-serine kinase	Protein-serine/threonine kinase	Atypical	PIKK	ATM						KAL(pY)LQQ(bA)C	Corresponds to amino acid residues K2966 to Q2972; Near the C-terminus of the kinase.	The effect of Y2969 phosphorylation is unclear. This is the major in vivo phosphorylation site in ATM (≥80 reports from high throughput mass spectrometry studies).			Q13315	Q13315	Q13315	Q13315
191	95	NK237-1	ATR	Pan-specific	Ataxia telangiectasia and Rad3 related protein-serine kinase	0	4824	86	576	2729.09	3078.62	2840.81	237.809	8.37115	0	4826	34	573	2745.82	2908.4	2838.25	70.1538	2.47173	10.8429	-0.0902859			ATR	X	PSTK	Protein kinase - Atypical protein-serine kinase	Protein-serine/threonine kinase	Atypical	PIKK	ATR						KISLKGSDGKFYIMMC	Corresponds to amino acid residues K2311 to C2326.			Protein-serine kinase, ATYPICAL group, PIKK family, ATR subfamily	Q13535	Q13535	Q13535	Q13535
192	95	NK237-1	ATR	Pan-specific	Ataxia telangiectasia and Rad3 related protein-serine kinase	0	3836	22	605	2307.47	2603				0	4078	20	644	2613.35	2768.1								ATR	X	PSTK	Protein kinase - Atypical protein-serine kinase	Protein-serine/threonine kinase	Atypical	PIKK	ATR						KISLKGSDGKFYIMMC	Corresponds to amino acid residues K2311 to C2326.				Q13535	Q13535	Q13535	Q13535
193	96	NK237-3	ATR	Pan-specific	Ataxia telangiectasia and Rad3 related protein-serine kinase	0	20196	104	831	16696.5	18834.9	18235	599.93	3.29	0	20374	135	788	15948.3	16892.7	16714.9	177.736	1.06334	4.35333	-8.33577			ATR	X	PSTK	Protein kinase - Atypical protein-serine kinase	Protein-serine/threonine kinase	Atypical	PIKK	ATR						CGHVHYLIQEATDENL	Corresponds to amino acid residues G2618 to L2632; C-terminus.			Protein-serine kinase, ATYPICAL group, PIKK family, ATR subfamily	Q13535	Q13535	Q13535	Q13535
194	96	NK237-3	ATR	Pan-specific	Ataxia telangiectasia and Rad3 related protein-serine kinase	0	19634	44	798	15632.8	17635				0	19860	72	789	15612.7	16537.2								ATR	X	PSTK	Protein kinase - Atypical protein-serine kinase	Protein-serine/threonine kinase	Atypical	PIKK	ATR						CGHVHYLIQEATDENL	Corresponds to amino acid residues G2618 to L2632; C-terminus.				Q13535	Q13535	Q13535	Q13535
195	97	PK528	ATR	S435+S436	Ataxia telangiectasia and Rad3 related protein-serine kinase	3	10348	100	908	9305.18	10497	10070.1	426.887	4.23916	3	11337	70	833	9385.41	9941.14	10213	271.843	2.66174	6.9009	1.41912			ATR	X	PSTK	Protein kinase - Atypical protein-serine kinase	Protein-serine/threonine kinase	Atypical	PIKK	ATR						RRL(pS)(pS)SLN(bA)C	Corresponds to amino acid residues R432 to N439; In the N-terminal quarter of the kinase after the transmembrane domain.	Phosphorylation of S435 induces iteraction with AKAP12. The effects of S436 phosphorylation are unclear. These are the major in vivo phosphorylation sites in ATR (≥97 and ≥53 reports, respectively, by mass spectrometry).	S435: PKACA	Protein-serine kinase, ATYPICAL group, PIKK family, ATR subfamily	Q13535	Q13535	Q13535	Q13535
196	97	PK528	ATR	S435+S436	Ataxia telangiectasia and Rad3 related protein-serine kinase	3	9734	42	882	8548.34	9643.19				3	10452	76	954	9898.7	10484.8								ATR	X	PSTK	Protein kinase - Atypical protein-serine kinase	Protein-serine/threonine kinase	Atypical	PIKK	ATR						RRL(pS)(pS)SLN(bA)C	Corresponds to amino acid residues R432 to N439; In the N-terminal quarter of the kinase after the transmembrane domain.	Phosphorylation of S435 induces iteraction with AKAP12. The effects of S436 phosphorylation are unclear. These are the major in vivo phosphorylation sites in ATR (≥97 and ≥53 reports, respectively, by mass spectrometry).	S435: PKACA		Q13535	Q13535	Q13535	Q13535
197	98	NK008-3	AurKA (Aurora A, AIK, STK15)	Pan-specific	Aurora Kinase A (serine/threonine protein kinase 6)	0	7796	34	744	5774.93	6514.57	6672.92	158.355	2.3731	0	7593	32	735	5557.34	5886.4	6161.99	275.591	4.47243	6.84553	-7.65679			AurA	X	PSTK	Protein kinase - Non-receptor protein-serine/threonine	Protein-serine/threonine kinase	Other	AUR							CGPVKATAPVGGPKRV	Corresponds to amino acid residues G11 to V25.			EC 2.7.11.1; Protein kinase, Ser/Thr (non-receptor); Other group; AUR family	O14965	O14965	O14965	O14965
198	98	NK008-3	AurKA (Aurora A, AIK, STK15)	Pan-specific	Aurora Kinase A (serine/threonine protein kinase 6)	0	7994	26	760	6055.68	6831.28				0	7804	32	782	6077.7	6437.58								AurA	X	PSTK	Protein kinase - Non-receptor protein-serine/threonine	Protein-serine/threonine kinase	Other	AUR							CGPVKATAPVGGPKRV	Corresponds to amino acid residues G11 to V25.				O14965	O14965	O14965	O14965
199	99	NK008-4	AurKA (Aurora A, AIK, STK15)	Pan-specific	Aurora Kinase A (serine/threonine protein kinase 6)	0	12827	38	791	10116.1	11411.7	11388.1	23.6783	0.207922	0	12688	34	777	9832.16	10414.3	10705.8	291.431	2.72218	2.9301	-5.99127			AurA	X	PSTK	Protein kinase - Non-receptor protein-serine/threonine	Protein-serine/threonine kinase	Other	AUR							CESKKRQWALEDFEI	Corresponds to amino acid residues E122 to I135.			EC 2.7.11.1; Protein kinase, Ser/Thr (non-receptor); Other group; AUR family	O14965	O14965	O14965	O14965
200	99	NK008-4	AurKA (Aurora A, AIK, STK15)	Pan-specific	Aurora Kinase A (serine/threonine protein kinase 6)	0	12927	28	781	10074.1	11364.4				0	13457	43	774	10382.4	10997.2								AurA	X	PSTK	Protein kinase - Non-receptor protein-serine/threonine	Protein-serine/threonine kinase	Other	AUR							CESKKRQWALEDFEI	Corresponds to amino acid residues E122 to I135.				O14965	O14965	O14965	O14965
201	100	PK529	AurKA (Aurora A, AIK, STK15)	T287+T288	Aurora Kinase A (serine/threonine protein kinase 6)	0	15274	38	802	12219.3	13784.3	13462.3	322.001	2.39188	0	16757	28	774	12948.2	13714.9	13702.3	12.6248	0.0921359	2.48401	1.78302			AurA	X	PSTK	Protein kinase - Non-receptor protein-serine/threonine	Protein-serine/threonine kinase	Other	AUR							RR(pT)(pT)LCG(bA)C	Corresponds to amino acid residues R285 to G291; In the protein kinase catalytic domain activation T loop region between subdomains VII and VIII.	T287 and T288 phosphorylation stimulate phosphotransferase activity. This phosphosite is located in the kinase activation loop between catalytic subdomains VII and VIII. These are two of the major in vivo phosphorylation sites in AurKA (≥6 and ≥16 reports, respectively, by mass spectrometry).	T287: AurKA. T288: AurKA; PAK1; PKACa	EC 2.7.11.1; Protein kinase, Ser/Thr (non-receptor); Other group; AUR family	O14965	O14965	O14965	O14965
202	100	PK529	AurKA (Aurora A, AIK, STK15)	T287+T288	Aurora Kinase A (serine/threonine protein kinase 6)	0	14830	29	787	11648.4	13140.3				0	16234	38	798	12924.4	13689.7								AurA	X	PSTK	Protein kinase - Non-receptor protein-serine/threonine	Protein-serine/threonine kinase	Other	AUR							RR(pT)(pT)LCG(bA)C	Corresponds to amino acid residues R285 to G291; In the protein kinase catalytic domain activation T loop region between subdomains VII and VIII.	T287 and T288 phosphorylation stimulate phosphotransferase activity. This phosphosite is located in the kinase activation loop between catalytic subdomains VII and VIII. These are two of the major in vivo phosphorylation sites in AurKA (≥6 and ≥16 reports, respectively, by mass spectrometry).	T287: AurKA. T288: AurKA; PAK1; PKACa		O14965	O14965	O14965	O14965
203	76	PK174	AurKA (Aurora A, AIK, STK15)	T288	Aurora Kinase A (serine/threonine protein kinase 6)	0	472	16	590	269.04	303.498	299.101	4.39725	1.47016	0	620	20	565	339	359.073	382.397	23.3239	6.09939	7.56954	27.8489				X	PSTK											Not precisely defined.	Antibody raised against amino acid residues that encompass the T288 phosphosite.	T288 phosphorylation stimulates phosphotransferase activity. This is one of the major in vivo phosphorylation sites in ARK-1 (≥16 reports from high throughput mass spectrometry studies).	AurA; PAK1; PKACa	EC 2.7.11.1; Protein kinase, Ser/Thr (non-receptor); Other group; AUR family	O14965	O14965	O14965	O14965
204	76	PK174	AurKA (Aurora A, AIK, STK15)	T288	Aurora Kinase A (serine/threonine protein kinase 6)	0	504	22	542	261.244	294.703				0	690	18	570	383.04	405.721									X	PSTK											Not precisely defined.	Antibody raised against amino acid residues that encompass the T288 phosphosite.	T288 phosphorylation stimulates phosphotransferase activity. This is one of the major in vivo phosphorylation sites in ARK-1 (≥16 reports from high throughput mass spectrometry studies).	AurA; PAK1; PKACa		O14965	O14965	O14965	O14965
205	101	NK193-2	AurKB (Aurora B, AIM-1)	Pan-specific	Aurora Kinase B (serine/threonine protein kinase 12)	0	9618	30	769	7373.17	8317.51	8483.48	165.971	1.9564	0	10603	24	772	8166.99	8650.58	8585.16	65.417	0.761977	2.71838	1.19856			AurB	X	PSTK	Protein kinase - Non-receptor protein-serine/threonine	Protein-serine/threonine kinase	Other	AUR							AQKENSYPWPYGRQTC	Corresponds to amino acid residues A2 to T16; N-terminus.			Protein-serine kinase, Other group, AUR family	Q96GD4	Q96GD4	Q96GD4	Q96GD4
206	101	NK193-2	AurKB (Aurora B, AIM-1)	Pan-specific	Aurora Kinase B (serine/threonine protein kinase 12)	0	10211	42	754	7667.43	8649.45				0	10465	46	772	8043.47	8519.74								AurB	X	PSTK	Protein kinase - Non-receptor protein-serine/threonine	Protein-serine/threonine kinase	Other	AUR							AQKENSYPWPYGRQTC	Corresponds to amino acid residues A2 to T16; N-terminus.				Q96GD4	Q96GD4	Q96GD4	Q96GD4
207	102	NK193-3	AurKB (Aurora B, AIM-1)	Pan-specific	Aurora Kinase B (serine/threonine protein kinase 12)	0	13647	30	701	9545.52	10768.1	11007.4	239.323	2.1742	0	14628	30	695	10145.6	10746.4	11160	413.683	3.70683	5.88103	1.38665			AurB	X	PSTK	Protein kinase - Non-receptor protein-serine/threonine	Protein-serine/threonine kinase	Other	AUR							CDILTRHFTIDDFEIG	Corresponds to amino acid residues D66 to G80.			Protein-serine kinase, Other group, AUR family	Q96GD4	Q96GD4	Q96GD4	Q96GD4
208	102	NK193-3	AurKB (Aurora B, AIM-1)	Pan-specific	Aurora Kinase B (serine/threonine protein kinase 12)	0	14082	40	710	9969.82	11246.7				0	15361	36	713	10926.7	11573.7								AurB	X	PSTK	Protein kinase - Non-receptor protein-serine/threonine	Protein-serine/threonine kinase	Other	AUR							CDILTRHFTIDDFEIG	Corresponds to amino acid residues D66 to G80.				Q96GD4	Q96GD4	Q96GD4	Q96GD4
209	103	PK530	AurKB (Aurora B, AIM-1)	S227	Aurora Kinase B (serine/threonine protein kinase 12)	0	18176	20	642	11656.2	13149	13062.4	86.6527	0.663376	0	18412	26	620	11399.3	12074.3	12666.3	591.957	4.67349	5.33687	-3.0326			AurB	X	PSTK	Protein kinase - Non-receptor protein-serine/threonine	Protein-serine/threonine kinase	Other	AUR							VAHAP(pS)L(bA)C	Corresponds to amino acid residues V222 to L228; In the protein kinase catalytic domain activation T loop region between subdomains VII and VIII.	S227 phosphorylation is predicted to be stimulatory for phosphotransferase activity. This phosphosite is located in the kinase activation loop between catalytic subdomains VII and VIII. Phosphorylation induces interaction with INCENP. This is a minor in vivo phosphorylation site in AurKB (≥11 reports from high throughput mass spectrometry studies).	AurKB	Protein-serine kinase, Other group, AUR family	Q96GD4	Q96GD4	Q96GD4	Q96GD4
210	103	PK530	AurKB (Aurora B, AIM-1)	S227	Aurora Kinase B (serine/threonine protein kinase 12)	0	18329	42	629	11502.5	12975.7				0	19132	22	655	12517	13258.2								AurB	X	PSTK	Protein kinase - Non-receptor protein-serine/threonine	Protein-serine/threonine kinase	Other	AUR							VAHAP(pS)L(bA)C	Corresponds to amino acid residues V222 to L228; In the protein kinase catalytic domain activation T loop region between subdomains VII and VIII.	S227 phosphorylation is predicted to be stimulatory for phosphotransferase activity. This phosphosite is located in the kinase activation loop between catalytic subdomains VII and VIII. Phosphorylation induces interaction with INCENP. This is a minor in vivo phosphorylation site in AurKB (≥11 reports from high throughput mass spectrometry studies).	AurKB		Q96GD4	Q96GD4	Q96GD4	Q96GD4
211	104	PK531	AurKB (Aurora B, AIM-1)	T232	Aurora Kinase B (serine/threonine protein kinase 12)	0	3124	30	764	2363.82	2666.57	2961.82	295.254	9.96866	0	3470	26	699	2407.36	2549.9	2549.1	0.796528	0.0312474	9.99991	-13.9345			AurB	X	PSTK	Protein kinase - Non-receptor protein-serine/threonine	Protein-serine/threonine kinase	Other	AUR							RRK(pT)MCG(bA)C	Corresponds to amino acid residues R229 to G235; In protein kinase catalytic domain activation T-loop between subdomains VII and VIII.	T232 phosphorylation stimulates or inhibits phosphotransferase activity according to separate reports and regulates cytoskeletal reorganization and intracellular location, and induces binding to INCENP. It is predicted to be stimulatory for phosphotransferase activity. This phosphosite is located in the kinase activation loop between catalytic subdomains VII and VIII. This is one of the major in …	AurKB	Protein-serine kinase, Other group, AUR family	Q96GD4	Q96GD4	Q96GD4	Q96GD4
212	104	PK531	AurKB (Aurora B, AIM-1)	T232	Aurora Kinase B (serine/threonine protein kinase 12)	3	3780	40	772	2887.28	3257.08				3	3347	24	724	2405.85	2548.31								AurB	X	PSTK	Protein kinase - Non-receptor protein-serine/threonine	Protein-serine/threonine kinase	Other	AUR							RRK(pT)MCG(bA)C	Corresponds to amino acid residues R229 to G235; In protein kinase catalytic domain activation T-loop between subdomains VII and VIII.	T232 phosphorylation stimulates or inhibits phosphotransferase activity according to separate reports and regulates cytoskeletal reorganization and intracellular location, and induces binding to INCENP. It is predicted to be stimulatory for phosphotransferase activity. This phosphosite is located in the kinase activation loop between catalytic subdomains VII and VIII. This is one of the major in …	AurKB		Q96GD4	Q96GD4	Q96GD4	Q96GD4
213	105	NK009-2	AurKC (Aurora C, AIK3)	Pan-specific	Aurora Kinase C (serine/threonine-protein kinase 13)	0	9215	32	754	6923.98	7810.79	7832.01	21.218	0.270914	0	8962	42	724	6458.08	6840.48	7309.13	468.649	6.41183	6.68274	-6.67617			AurC	X	PSTK	Protein kinase - Non-receptor protein-serine/threonine	Protein-serine/threonine kinase	Other	AUR							MSSPRAVVQLGKAQPC	Corresponds to amino acid residues M1 to P15; N-terminus.			Protein-serine kinase, Other group, AUR family	Q9UQB9	Q9UQB9	Q9UQB9
214	105	NK009-2	AurKC (Aurora C, AIK3)	Pan-specific	Aurora Kinase C (serine/threonine-protein kinase 13)	0	9204	44	760	6961.6	7853.22				0	9426	36	782	7342.98	7777.78								AurC	X	PSTK	Protein kinase - Non-receptor protein-serine/threonine	Protein-serine/threonine kinase	Other	AUR							MSSPRAVVQLGKAQPC	Corresponds to amino acid residues M1 to P15; N-terminus.				Q9UQB9	Q9UQB9	Q9UQB9
215	106	NK009-3	AurKC (Aurora C, AIK3)	Pan-specific	Aurora Kinase C (serine/threonine-protein kinase 13)	0	6481	44	620	3990.94	4502.09	4610.31	108.221	2.34737	0	5480	28	618	3369.34	3568.84	3645.97	77.1244	2.11534	4.4627	-20.9171			AurC	X	PSTK	Protein kinase - Non-receptor protein-serine/threonine	Protein-serine/threonine kinase	Other	AUR							CSPAMRRLTVDDFEIG	Corresponds to amino acid residues S32 to G46; Pre-kinase catalytic domain.			Protein-serine kinase, Other group, AUR family	Q9UQB9	Q9UQB9	Q9UQB9
216	106	NK009-3	AurKC (Aurora C, AIK3)	Pan-specific	Aurora Kinase C (serine/threonine-protein kinase 13)	0	6364	36	661	4182.81	4718.53				0	5626	20	627	3514.96	3723.09								AurC	X	PSTK	Protein kinase - Non-receptor protein-serine/threonine	Protein-serine/threonine kinase	Other	AUR							CSPAMRRLTVDDFEIG	Corresponds to amino acid residues S32 to G46; Pre-kinase catalytic domain.				Q9UQB9	Q9UQB9	Q9UQB9
217	107	PK532	AurKC (Aurora C, AIK3)	S193	Aurora Kinase C (serine/threonine-protein kinase 13)	0	12028	172	685	8121.36	9161.52	9368.1	206.58	2.20515	0	11693	28	750	8748.75	9266.79	9328.83	62.0497	0.665139	2.87028	-0.419169			AurC	X	PSTK	Protein kinase - Non-receptor protein-serine/threonine	Protein-serine/threonine kinase	Other	AUR							HTP(pS)LRR(bA)C	Corresponds to amino acid residues H190 to R196; In the protein kinase catalytic domain activation T loop region between subdomains VII and VIII.	S193 phosphorylation is predicted to be stimulatory for phosphotransferase activity. This phosphosite is located in the kinase activation loop between catalytic subdomains VII and VIII. Phosphorylation of this site has not apparently been detected by mass spectrometry.		Protein-serine kinase, Other group, AUR family	Q9UQB9	Q9UQB9	Q9UQB9
218	107	PK532	AurKC (Aurora C, AIK3)	S193	Aurora Kinase C (serine/threonine-protein kinase 13)	0	11150	26	763	8487.61	9574.68				0	11384	32	781	8865.91	9390.88								AurC	X	PSTK	Protein kinase - Non-receptor protein-serine/threonine	Protein-serine/threonine kinase	Other	AUR							HTP(pS)LRR(bA)C	Corresponds to amino acid residues H190 to R196; In the protein kinase catalytic domain activation T loop region between subdomains VII and VIII.	S193 phosphorylation is predicted to be stimulatory for phosphotransferase activity. This phosphosite is located in the kinase activation loop between catalytic subdomains VII and VIII. Phosphorylation of this site has not apparently been detected by mass spectrometry.			Q9UQB9	Q9UQB9	Q9UQB9
219	108	NK010-2	Axl (UFO)	Pan-specific	AXL oncogene-encoded protein-tyrosine kinase UFO	0	10061	158	577	5714.03	6445.87	6188.43	257.436	4.15995	0	9394	22	633	5932.48	6283.75	6336.11	52.359	0.826358	4.98631	2.38636			AXL	X	PYK	Protein kinase - Receptor-tyrosine kinase	Protein-tyrosine kinase	TK	Axl							CSFTELREDLENTLKAL	Corresponds to amino acid residues S795 to L810; After catalytic domain in a region not as conserved with Tyro3 and MERTK.			Receptor tyrosine kinase; EC 2.7.10.1; TK group; Axl family	P30530	P30530	P30530	P30530
220	108	NK010-2	Axl (UFO)	Pan-specific	AXL oncogene-encoded protein-tyrosine kinase UFO	0	8390	18	628	5257.62	5931				0	9027	25	670	6031.34	6388.47								AXL	X	PYK	Protein kinase - Receptor-tyrosine kinase	Protein-tyrosine kinase	TK	Axl							CSFTELREDLENTLKAL	Corresponds to amino acid residues S795 to L810; After catalytic domain in a region not as conserved with Tyro3 and MERTK.				P30530	P30530	P30530	P30530
221	109	NK010-3	Axl (UFO)	Pan-specific	AXL oncogene-encoded protein-tyrosine kinase UFO	0	4460	42	623	2752.41	3104.94	2776.82	328.114	11.8162	0	4434	38	589	2589.24	2742.56	2641.09	101.47	3.84199	15.6582	-4.88808			AXL	X	PYK	Protein kinase - Receptor-tyrosine kinase	Protein-tyrosine kinase	TK	Axl							RKSYSRRTTEATLNSLGC	Corresponds to amino acid residues R501 to G517; Before catalytic domain.			Receptor tyrosine kinase; EC 2.7.10.1; TK group; Axl family	P30530	P30530	P30530	P30530
222	109	NK010-3	Axl (UFO)	Pan-specific	AXL oncogene-encoded protein-tyrosine kinase UFO	0	3660	24	597	2170.69	2448.71				0	3848	24	627	2397.65	2539.62								AXL	X	PYK	Protein kinase - Receptor-tyrosine kinase	Protein-tyrosine kinase	TK	Axl							RKSYSRRTTEATLNSLGC	Corresponds to amino acid residues R501 to G517; Before catalytic domain.				P30530	P30530	P30530	P30530
223	110	PK533	Axl (UFO)	Y702+Y703	AXL oncogene-encoded protein-tyrosine kinase UFO	0	10270	58	802	8190.02	9238.98	8942.48	296.503	3.31567	0	10858	56	734	7928.67	8398.14	8393.67	4.47411	0.0533034	3.36897	-6.13709			AXL	X	PYK	Protein kinase - Receptor-tyrosine kinase	Protein-tyrosine kinase	TK	Axl							NGD(pY)(pY)RQG(bA)C	Corresponds to amino acid residues N699 to G706; In protein kinase catalytic domain activation T-loop between subdomains VII and VIII.	Y702 and Y703 phosphorylation stimulate phosphotransferase activity. These phosphosites are located in the kinase activation loop between catalytic subdomains VII and VIII. These are the two major in vivo phosphorylation sites in Axl (≥754 and ≥358 reports, respectively, by mass spectrometry).		Receptor tyrosine kinase; EC 2.7.10.1; TK group; Axl family	P30530	P30530	P30530	P30530
224	110	PK533	Axl (UFO)	Y702+Y703	AXL oncogene-encoded protein-tyrosine kinase UFO	0	9744	30	789	7664.35	8645.98				0	9762	32	814	7920.22	8389.2								AXL	X	PYK	Protein kinase - Receptor-tyrosine kinase	Protein-tyrosine kinase	TK	Axl							NGD(pY)(pY)RQG(bA)C	Corresponds to amino acid residues N699 to G706; In protein kinase catalytic domain activation T-loop between subdomains VII and VIII.	Y702 and Y703 phosphorylation stimulate phosphotransferase activity. These phosphosites are located in the kinase activation loop between catalytic subdomains VII and VIII. These are the two major in vivo phosphorylation sites in Axl (≥754 and ≥358 reports, respectively, by mass spectrometry).			P30530	P30530	P30530	P30530
225	111	PN573	B-Myb (MYBL2)	T487	Myb-related protein B	0	14647	32	733	10712.8	12084.9	11873.5	211.361	1.7801	0	15635	42	702	10946.3	11594.4	11745.2	150.751	1.28352	3.06362	-1.08062						Transcription protein					X					VVVT(pT)PLHR(bA)C	Corresponds to amino acid residues V483 to R491.	T487 phosphorylation stimulates transcriptional activity. This is one of the major in vivo phosphorylation sites in B-Myb (≥42 reports from high throughput mass spectrometry studies).	CDK2	Transcription protein	P10244	P10244
226	111	PN573	B-Myb (MYBL2)	T487	Myb-related protein B	0	13894	36	746	10338.1	11662.1				0	15335	34	734	11230.9	11895.9											Transcription protein					X					VVVT(pT)PLHR(bA)C	Corresponds to amino acid residues V483 to R491.	T487 phosphorylation stimulates transcriptional activity. This is one of the major in vivo phosphorylation sites in B-Myb (≥42 reports from high throughput mass spectrometry studies).	CDK2		P10244	P10244
227	112	PN206	B-Myb (MYBL2)	T487	Myb-related protein B	0	1068	30	594	616.572	695.541	801.177	105.637	13.1852	0	1478	16	594	868.428	919.85	773.515	146.334	18.9181	32.1033	-3.45269						Transcription protein					X					Not precisely defined.	Antibody raised against amino acid residues that encompass the T490 phosphosite of mouse B-Myb, which corresponds to human B-Myb T487.	T487 phosphorylation stimulates transcriptional activity. This is one of the major in vivo phosphorylation sites in B-Myb (≥42 reports from high throughput mass spectrometry studies).	CDK2	Transcription protein	P10244	P10244
228	112	PN206	B-Myb (MYBL2)	T487	Myb-related protein B	0	1366	24	599	803.858	906.814				0	1074	26	565	592.12	627.181											Transcription protein					X					Not precisely defined.	Antibody raised against amino acid residues that encompass the T490 phosphosite of mouse B-Myb, which corresponds to human B-Myb T487.	T487 phosphorylation stimulates transcriptional activity. This is one of the major in vivo phosphorylation sites in B-Myb (≥42 reports from high throughput mass spectrometry studies).	CDK2		P10244	P10244
229	113	NN177-2	B23 (NPM)	Pan-specific	B23 (nucleophosmin, numatrin, nucleolar protein NO38)	0	420	26	577	227.338	256.455	235.998	20.4566	8.66809	0	451	16	540	234.9	248.809	257.516	8.70673	3.38105	12.0491	9.11762																Not precisely defined.	Antibody raised against amino acid residues 253-294 at the C-terminus of human B23.			RNA binding protein	P06748	P06748		P06748
230	113	NN177-2	B23 (NPM)	Pan-specific	B23 (nucleophosmin, numatrin, nucleolar protein NO38)	0	346	16	579	191.07	215.542				0	448	22	590	251.34	266.222																					Not precisely defined.	Antibody raised against amino acid residues 253-294 at the C-terminus of human B23.				P06748	P06748		P06748
231	114	PN009	B23 (NPM)	T234+T237	B23 (nucleophosmin, numatrin, nucleolar protein NO38)	0	26	6	625	12.5	14.101	13.379	0.72197	5.39629	0	26	6	624	12.48	13.219	15.6022	2.38323	15.2749	20.6712	16.6171																Not precisely defined.	Antibody raised against amino acid residues that encompass the T234 and T237 phosphosites.	T234 and T237 phosphorylation induces interaction with ROCK2 and inhibits interaction with RNA. These are two of the major in vivo phosphorylation sites in B23 (≥33 and ≥42 reports, respectively, by mass spectrometry).	T234: CDK1; CDK2. T237: CDK1.	RNA binding protein	P06748	P06748		P06748
232	114	PN009	B23 (NPM)	T234+T237	B23 (nucleophosmin, numatrin, nucleolar protein NO38)	0	30	10	561	11.22	12.657				0	42	12	566	16.98	17.9854																					Not precisely defined.	Antibody raised against amino acid residues that encompass the T234 and T237 phosphosites.	T234 and T237 phosphorylation induces interaction with ROCK2 and inhibits interaction with RNA. These are two of the major in vivo phosphorylation sites in B23 (≥33 and ≥42 reports, respectively, by mass spectrometry).	T234: CDK1; CDK2. T237: CDK1.		P06748	P06748		P06748
233	115	PN207	Bad	S75	Bcl2 antagonist of cell death	0	934	18	520	476.32	537.326	704.315	166.989	23.7095	0	1222	14	537	648.696	687.107	684.457	2.65015	0.38719	24.0966	-2.81953						Apoptosis protein										Not precisely defined.	Antibody raised against amino acid residues that encompass the mouse S112 phosphosite, which corresponds to the human Bad S75 phosphosite.	S75 phosphorylation Inhibits interaction with Bcl-2 and Bcl-xL, and induces interaction with 14-3-3-beta. This is one of the major sites of Bad phosphorylation by mass spectrometry (≥192 reports).	Akt1; Akt3; JNK1; MSK1; PAK1; PAK5 (PAK7); Pim1; Pim2; Pim3; PKACa, PKCi (PRKCl); Raf1; RSK1; RSK2; RSK3	Apoptosis protein, Bcl family	Q92934	Q92934		Q92934
234	115	PN207	Bad	S75	Bcl2 antagonist of cell death	0	1290	30	613	772.38	871.304				0	1124	18	582	643.692	681.807											Apoptosis protein										Not precisely defined.	Antibody raised against amino acid residues that encompass the mouse S112 phosphosite, which corresponds to the human Bad S75 phosphosite.	S75 phosphorylation Inhibits interaction with Bcl-2 and Bcl-xL, and induces interaction with 14-3-3-beta. This is one of the major sites of Bad phosphorylation by mass spectrometry (≥192 reports).	Akt1; Akt3; JNK1; MSK1; PAK1; PAK5 (PAK7); Pim1; Pim2; Pim3; PKACa, PKCi (PRKCl); Raf1; RSK1; RSK2; RSK3		Q92934	Q92934		Q92934
235	116	PN208	Bad	S99	Bcl2 antagonist of cell death	0	618	18	503	301.8	340.454	368.644	28.1907	7.64711	0	714	14	519	363.3	384.812	394.027	9.21515	2.33871	9.98582	6.88539						Apoptosis protein										Not precisely defined.	Antibody raised against amino acid residues that encompass the mouse S136 phosphosite, which corresponds to the human Bad S99 phosphosite.	S99 phosphorylation Inhibits interaction with Bcl-2 and Bcl-xL, and induces interaction with 14-3-3-beta and 14-3-3 zeta. This is one of the major sites of Bad phosphorylation by mass spectrometry (≥263 reports).	Akt1; Akt3; A-Raf; B-Raf; p70 S6K; PAK1; Pim1; Pim2; Pim3; PKACa; PKCe; PKCi; PKCt (PKCq); PKD1 (PRKD1); RSK1; RSK2	Apoptosis protein, Bcl family	Q92934	Q92934		Q92934
236	116	PN208	Bad	S99	Bcl2 antagonist of cell death	0	680	20	533	351.78	396.835				0	725	20	540	380.7	403.242											Apoptosis protein										Not precisely defined.	Antibody raised against amino acid residues that encompass the mouse S136 phosphosite, which corresponds to the human Bad S99 phosphosite.	S99 phosphorylation Inhibits interaction with Bcl-2 and Bcl-xL, and induces interaction with 14-3-3-beta and 14-3-3 zeta. This is one of the major sites of Bad phosphorylation by mass spectrometry (≥263 reports).	Akt1; Akt3; A-Raf; B-Raf; p70 S6K; PAK1; Pim1; Pim2; Pim3; PKACa; PKCe; PKCi; PKCt (PKCq); PKD1 (PRKD1); RSK1; RSK2		Q92934	Q92934		Q92934
237	119	NK257-1	BCKD (BCKDK)	Pan-specific	[3-methyl-2-oxobutanoate dehydrogenase [lipoamide]] kinase, mitochondrial	0	7403	40	748	5507.52	6212.91	5968.01	244.907	4.10366	0	7037	32	724	5071.62	5371.92	5626.32	254.398	4.52158	8.62524	-5.72528			BCKDK	X	PSTK	Protein kinase - Non-receptor protein-serine/threonine	Protein-serine/threonine kinase	Atypical	PDHK							CQSAIDAAAEKPSVRL	Corresponds to amino acid residues Q56 to L70.			Protein-serine kinase, Atypical group, PDHK family	O14874	O14874	O14874
238	119	NK257-1	BCKD (BCKDK)	Pan-specific	[3-methyl-2-oxobutanoate dehydrogenase [lipoamide]] kinase, mitochondrial	0	7378	36	691	5073.32	5723.1				0	7553	30	738	5551.97	5880.72								BCKDK	X	PSTK	Protein kinase - Non-receptor protein-serine/threonine	Protein-serine/threonine kinase	Atypical	PDHK							CQSAIDAAAEKPSVRL	Corresponds to amino acid residues Q56 to L70.				O14874	O14874	O14874
239	120	NK257-2	BCKD (BCKDK)	Pan-specific	[3-methyl-2-oxobutanoate dehydrogenase [lipoamide]] kinase, mitochondrial	0	2967	56	669	1947.46	2196.88	2048.9	147.981	7.22243	0	2988	18	664	1972.08	2088.85	2031.34	57.5142	2.83135	10.0538	-0.857352			BCKDK	X	PSTK	Protein kinase - Non-receptor protein-serine/threonine	Protein-serine/threonine kinase	Atypical	PDHK							CILHVHELYIRAFQKL	Corresponds to amino acid residues I122 to L136.			Protein-serine kinase, Atypical group, PDHK family	O14874	O14874	O14874
240	120	NK257-2	BCKD (BCKDK)	Pan-specific	[3-methyl-2-oxobutanoate dehydrogenase [lipoamide]] kinase, mitochondrial	0	2480	20	685	1685.1	1900.92				0	2605	24	722	1863.48	1973.82								BCKDK	X	PSTK	Protein kinase - Non-receptor protein-serine/threonine	Protein-serine/threonine kinase	Atypical	PDHK							CILHVHELYIRAFQKL	Corresponds to amino acid residues I122 to L136.				O14874	O14874	O14874
241	121	PN574	BCLAF1	S512	Bcl-2-associated transcription factor 1	0	17142	97	734	12511	14113.4	14361.9	248.536	1.73052	0	17720	42	779	13771.2	14586.6	15379	792.449	5.15279	6.8833	7.08184						Transcription protein					X					LFDY(pS)PPL(bA)C	Corresponds to amino acid residues L508 to L515.	The effect of S512 phosphorylation is unclear. This is one of the major in vivo phosphorylation sites in BCLAF1 (≥135 reports from high throughput mass spectrometry studies).	PRP4 (PRPF4B)	Transcription protein	Q9NYF8	Q9NYF8
242	121	PN574	BCLAF1	S512	Bcl-2-associated transcription factor 1	0	15842	28	819	12951.7	14610.5				0	17615	46	869	15267.5	16171.5											Transcription protein					X					LFDY(pS)PPL(bA)C	Corresponds to amino acid residues L508 to L515.	The effect of S512 phosphorylation is unclear. This is one of the major in vivo phosphorylation sites in BCLAF1 (≥135 reports from high throughput mass spectrometry studies).	PRP4 (PRPF4B)		Q9NYF8	Q9NYF8
243	122	NK362-1	Bcr	Pan-specific	Breakpoint cluster region protein	0	1101	26	594	638.55	720.334	702.029	18.3053	2.60749	0	1442	18	589	838.736	888.4	734.286	154.113	20.9882	23.5957	4.59494			BCR	X	PSTK	Protein kinase - Receptor-serine kinase	Protein-serine/threonine kinase	Atypical	BCR							Not precisely defined.	Antibody raised against amino acid residues 1-300 (deletion 17-219) of human Bcr.			EC 2.7.11.1; GTPase activating protein, Rac/Rho; Protein kinase, Ser/Thr (non-receptor); ATYPICAL group; BCR family	P11274	P11274	P11274	P11274
244	122	NK362-1	Bcr	Pan-specific	Breakpoint cluster region protein	0	990	14	621	606.096	683.723				0	913	18	612	547.74	580.173								BCR	X	PSTK	Protein kinase - Receptor-serine kinase	Protein-serine/threonine kinase	Atypical	BCR							Not precisely defined.	Antibody raised against amino acid residues 1-300 (deletion 17-219) of human Bcr.				P11274	P11274	P11274	P11274
245	123	PK164	Bcr	Y177	Breakpoint cluster region protein	0	640	24	337	207.592	234.18	219.182	14.9978	6.84262	0	1019	18	277	277.277	293.695	234.822	58.8737	25.0717	31.9143	7.1354			BCR	X	PSTK	Protein kinase - Receptor-serine kinase	Protein-serine/threonine kinase	Atypical	BCR							PF(pY)VN	Corresponds to amino acid residues P175 to N179.	Y177 phosphorylation stimulates phosphotransferase activity. Phosphorylation induces interaction with Gab2, Grb2 and SOS1, and inhibits interaction with Hck. This is the major site of phosphorylation of Bcr by mass spectrometry stydues (≥1018 reports).	Abl1; Bcr-Abl; Fes; Fyn; Hck; Lyn	EC 2.7.11.1; GTPase activating protein, Rac/Rho; Protein kinase, Ser/Thr (non-receptor); ATYPICAL group; BCR family	P11274	P11274	P11274	P11274
246	123	PK164	Bcr	Y177	Breakpoint cluster region protein	0	602	20	311	181.002	204.184				0	476	12	358	166.112	175.948								BCR	X	PSTK	Protein kinase - Receptor-serine kinase	Protein-serine/threonine kinase	Atypical	BCR							PF(pY)VN	Corresponds to amino acid residues P175 to N179.	Y177 phosphorylation stimulates phosphotransferase activity. Phosphorylation induces interaction with Gab2, Grb2 and SOS1, and inhibits interaction with Hck. This is the major site of phosphorylation of Bcr by mass spectrometry stydues (≥1018 reports).	Abl1; Bcr-Abl; Fes; Fyn; Hck; Lyn		P11274	P11274	P11274	P11274
247	124	PK538	Bcr	Y177	Breakpoint cluster region protein	0	6360	28	658	4166.46	4700.08	4872.28	172.192	3.53412	0	5652	20	610	3435.52	3638.95	3958.92	319.973	8.08234	11.6165	-18.746			BCR	X	PSTK	Protein kinase - Receptor-serine kinase	Protein-serine/threonine kinase	Atypical	BCR							KPF(pY)VNV(bA)C	Corresponds to amino acid residues K174 to V180; In the N-terminal portion of the protein kinase.	Y177 phosphorylation stimulates phosphotransferase activity. Phosphorylation induces interaction with Gab2, Grb2 and SOS1, and inhibits interaction with Hck. This is the major site of phosphorylation of Bcr by mass spectrometry stydues (≥1018 reports).	Abl1; Bcr-Abl; Fes; Fyn; Hck; Lyn	EC 2.7.11.1; GTPase activating protein, Rac/Rho; Protein kinase, Ser/Thr (non-receptor); ATYPICAL group; BCR family	P11274	P11274	P11274	P11274
248	124	PK538	Bcr	Y177	Breakpoint cluster region protein	0	6643	28	676	4471.74	5044.47				0	5952	20	681	4039.69	4278.89								BCR	X	PSTK	Protein kinase - Receptor-serine kinase	Protein-serine/threonine kinase	Atypical	BCR							KPF(pY)VNV(bA)C	Corresponds to amino acid residues K174 to V180; In the N-terminal portion of the protein kinase.	Y177 phosphorylation stimulates phosphotransferase activity. Phosphorylation induces interaction with Gab2, Grb2 and SOS1, and inhibits interaction with Hck. This is the major site of phosphorylation of Bcr by mass spectrometry stydues (≥1018 reports).	Abl1; Bcr-Abl; Fes; Fyn; Hck; Lyn		P11274	P11274	P11274	P11274
249	125	PK539	Bcr	Y591	Breakpoint cluster region protein	0	11532	26	701	8065.71	9098.74	9285.45	186.71	2.01078	0	12117	22	699	8454.41	8955.01	9214.81	259.799	2.81936	4.83015	-0.760771			BCR	X	PSTK	Protein kinase - Receptor-serine kinase	Protein-serine/threonine kinase	Atypical	BCR							LGV(pY)RAF(bA)C	Corresponds to amino acid residues L588 to F594; In the Rho-GEF domain. One of the main in vivo phosphorylation sites in Bcr.	The effect of Y591 phosphorylation is unclear. This is one of the major sites of phosphorylation of Bcr by mass spectrometry studies (≥257 reports).		EC 2.7.11.1; GTPase activating protein, Rac/Rho; Protein kinase, Ser/Thr (non-receptor); ATYPICAL group; BCR family	P11274	P11274	P11274	P11274
250	125	PK539	Bcr	Y591	Breakpoint cluster region protein	0	12292	34	685	8396.73	9472.16				0	12400	28	723	8944.96	9474.61								BCR	X	PSTK	Protein kinase - Receptor-serine kinase	Protein-serine/threonine kinase	Atypical	BCR							LGV(pY)RAF(bA)C	Corresponds to amino acid residues L588 to F594; In the Rho-GEF domain. One of the main in vivo phosphorylation sites in Bcr.	The effect of Y591 phosphorylation is unclear. This is one of the major sites of phosphorylation of Bcr by mass spectrometry studies (≥257 reports).			P11274	P11274	P11274	P11274
251	126	PK540	Bcr	Y644	Breakpoint cluster region protein	0	10590	34	767	8096.45	9133.42	9489.43	356.009	3.75163	0	11202	22	764	8541.52	9047.28	9194.21	146.93	1.59807	5.34971	-3.11102			BCR	X	PSTK	Protein kinase - Receptor-serine kinase	Protein-serine/threonine kinase	Atypical	BCR							TLL(pY)KPV(bA)C	Corresponds to amino acid residues T641 to V647; In the Rho-GEF domain. One of the main in vivo phosphorylation sites in Bcr.	The effect of Y644 phosphorylation is unclear. This is one of the major sites of phosphorylation of Bcr by mass spectrometry studies (≥320 reports).		EC 2.7.11.1; GTPase activating protein, Rac/Rho; Protein kinase, Ser/Thr (non-receptor); ATYPICAL group; BCR family	P11274	P11274	P11274	P11274
252	126	PK540	Bcr	Y644	Breakpoint cluster region protein	0	11144	26	785	8727.63	9845.44				0	11147	26	793	8818.95	9341.14								BCR	X	PSTK	Protein kinase - Receptor-serine kinase	Protein-serine/threonine kinase	Atypical	BCR							TLL(pY)KPV(bA)C	Corresponds to amino acid residues T641 to V647; In the Rho-GEF domain. One of the main in vivo phosphorylation sites in Bcr.	The effect of Y644 phosphorylation is unclear. This is one of the major sites of phosphorylation of Bcr by mass spectrometry studies (≥320 reports).			P11274	P11274	P11274	P11274
253	127	PK541	BLK	Y187	B lymphoid tyrosine kinase	0	1185	24	564	654.804	738.67	779.301	40.6311	5.21379	0	1271	18	527	660.331	699.431	712.584	13.1533	1.84586	7.05965	-8.56108			BLK	X	PYK	Protein kinase - Non-receptor protein-tyrosine	Protein-tyrosine kinase	TK	Src							EGG(pY)YIS(bA)C	Corresponds to amino acid residues E184 to S190; In the SH2 domain. One of the two major in vivo phosphorylation sites in BLK.	The effect of Y187 phosphorylation is unclear. This is the major sites of phosphorylation of BLK by mass spectrometry studies (≥146 reports).		Protein-tyrosine kinase, TK group, Src family	P51451	P51451	P51451	P51451
254	127	PK541	BLK	Y187	B lymphoid tyrosine kinase	0	1370	24	540	726.84	819.932				0	1265	26	553	685.167	725.737								BLK	X	PYK	Protein kinase - Non-receptor protein-tyrosine	Protein-tyrosine kinase	TK	Src							EGG(pY)YIS(bA)C	Corresponds to amino acid residues E184 to S190; In the SH2 domain. One of the two major in vivo phosphorylation sites in BLK.	The effect of Y187 phosphorylation is unclear. This is the major sites of phosphorylation of BLK by mass spectrometry studies (≥146 reports).			P51451	P51451	P51451	P51451
255	128	PK542	BLK	Y188	B lymphoid tyrosine kinase	0	12	6	596	3.576	4.034	5.28109	1.24709	23.6142	0	14	2	590	7.08	7.49922	6.29172	1.2075	19.1919	42.8061	19.1367			BLK	X	PYK	Protein kinase - Non-receptor protein-tyrosine	Protein-tyrosine kinase	TK	Src							GGY(pY)ISP(bA)C	Corresponds to amino acid residues G185 to P191; In the SH2 domain. One of the two major in vivo phosphorylation sites in BLK.	The effect of Y188 phosphorylation is unclear. This is one of the major sites of phosphorylation of BLK by mass spectrometry studies (≥97 reports).		Protein-tyrosine kinase, TK group, Src family	P51451	P51451	P51451	P51451
256	128	PK542	BLK	Y188	B lymphoid tyrosine kinase	2	15	6	643	5.787	6.52818				2	14	6	600	4.8	5.08422								BLK	X	PYK	Protein kinase - Non-receptor protein-tyrosine	Protein-tyrosine kinase	TK	Src							GGY(pY)ISP(bA)C	Corresponds to amino acid residues G185 to P191; In the SH2 domain. One of the two major in vivo phosphorylation sites in BLK.	The effect of Y188 phosphorylation is unclear. This is one of the major sites of phosphorylation of BLK by mass spectrometry studies (≥97 reports).			P51451	P51451	P51451	P51451
257	129	PK543	BLK	Y389	B lymphoid tyrosine kinase	3	7984	18	851	6779.07	7647.31	7438.45	208.866	2.80792	3	7838	16	855	6687.81	7083.81	6890.56	193.252	2.80459	5.61252	-7.3656			BLK	X	PYK	Protein kinase - Non-receptor protein-tyrosine	Protein-tyrosine kinase	TK	Src							DSE(pY)TAQ(bA)C	Corresponds to amino acid residues D386 to Q392; In protein kinase catalytic domain activation T-loop between subdomains VII and VIII.	Y389 phosphorylation stimulates phosphotransferase activity. This phosphosite is located in the kinase activation loop between catalytic subdomains VII and VIII. This is one of the major sites of phosphorylation of BLK by mass spectrometry studies (≥72 reports).		Protein-tyrosine kinase, TK group, Src family	P51451	P51451	P51451	P51451
258	129	PK543	BLK	Y389	B lymphoid tyrosine kinase	0	8496	30	757	6408.76	7229.58				0	8060	36	788	6322.91	6697.31								BLK	X	PYK	Protein kinase - Non-receptor protein-tyrosine	Protein-tyrosine kinase	TK	Src							DSE(pY)TAQ(bA)C	Corresponds to amino acid residues D386 to Q392; In protein kinase catalytic domain activation T-loop between subdomains VII and VIII.	Y389 phosphorylation stimulates phosphotransferase activity. This phosphosite is located in the kinase activation loop between catalytic subdomains VII and VIII. This is one of the major sites of phosphorylation of BLK by mass spectrometry studies (≥72 reports).			P51451	P51451	P51451	P51451
259	130	PN013	BLNK	Y84	B-cell linker protein	0	1976	20	616	1204.9	1359.22	1681.45	322.233	19.164	0	2259	18	625	1400.62	1483.56	1558.67	75.1146	4.81913	23.9831	-7.30174														X		Not precisely defined.	Antibody raised against amino acid residues that encompass the Y84 phosphosite.	Y84 phosphorylation regulates transcription and molecular association, including inducing interaction with Btk, Nck2, PLCG1, and VAV1. This is one of the major in vivo phosphorylation sites in XXX.	Syk	Adapter/scaffold protein	Q8WV28	Q8WV28		Q8WV28
260	130	PN013	BLNK	Y84	B-cell linker protein	0	2584	32	696	1776.19	2003.68				0	2340	24	666	1542.46	1633.79																			X		Not precisely defined.	Antibody raised against amino acid residues that encompass the Y84 phosphosite.	Y84 phosphorylation regulates transcription and molecular association, including inducing interaction with Btk, Nck2, PLCG1, and VAV1. This is one of the major in vivo phosphorylation sites in XXX.	Syk		Q8WV28	Q8WV28		Q8WV28
261	131	NK363-1	BMPR2 (BMPR-II)	Pan-specific	Bone morphogenetic protein receptor type-2	0	184	18	496	82.336	92.8814	90.1244	2.75702	3.05913	0	208	20	459	86.292	91.4016	98.5957	7.19417	7.29664	10.3558	9.39965			BMPR2	X	PSTK											Not precisely defined.	Antibody raised against amino acid residues 61-82 within an extracellular domain of human BMPR-II.			EC 2.7.11.30; Cell cycle regulation; Receptor Ser/Thr kinase; TKL domain target; TKL</A> group; STKR family; Type2 subfamily	Q13873	Q13873	Q13873	Q13873
262	131	NK363-1	BMPR2 (BMPR-II)	Pan-specific	Bone morphogenetic protein receptor type-2	0	190	22	461	77.448	87.3673				0	221	18	492	99.876	105.79								BMPR2	X	PSTK											Not precisely defined.	Antibody raised against amino acid residues 61-82 within an extracellular domain of human BMPR-II.				Q13873	Q13873	Q13873	Q13873
263	132	PK544	BMPR2 (BMPR-II)	S375	Bone morphogenetic protein receptor type-2	0	9648	58	820	7863.8	8870.98	8454.15	416.823	4.9304	0	9082	30	769	6960.99	7373.17	7915.33	542.166	6.84957	11.78	-6.37344			BMPR2	X	PSTK	Protein kinase - Non-receptor protein-serine/threonine	Protein-serine/threonine kinase	TKL	STKR	Type2						AAI(pS)EVG(bA)C	Corresponds to amino acid residues A372 to G378; In the protein kinase catalytic domain activation T loop region between subdomains VII and VIII.	S375 phosphorylation is predicted to be stimulatory for phosphotransferase activity. This phosphosite is located in the kinase activation loop between catalytic subdomains VII and VIII. This is one of the minor in vivo phosphorylation sites in BMPR2 (≥4 reports from high throughput mass spectrometry studies).		EC 2.7.11.30; Cell cycle regulation; Receptor Ser/Thr kinase; TKL domain target; TKL</A> group; STKR family; Type2 subfamily	Q13873	Q13873	Q13873	Q13873
264	132	PK544	BMPR2 (BMPR-II)	S375	Bone morphogenetic protein receptor type-2	0	9151	40	782	7124.8	8037.33				0	9639	42	832	7984.7	8457.5								BMPR2	X	PSTK	Protein kinase - Non-receptor protein-serine/threonine	Protein-serine/threonine kinase	TKL	STKR	Type2						AAI(pS)EVG(bA)C	Corresponds to amino acid residues A372 to G378; In the protein kinase catalytic domain activation T loop region between subdomains VII and VIII.	S375 phosphorylation is predicted to be stimulatory for phosphotransferase activity. This phosphosite is located in the kinase activation loop between catalytic subdomains VII and VIII. This is one of the minor in vivo phosphorylation sites in BMPR2 (≥4 reports from high throughput mass spectrometry studies).			Q13873	Q13873	Q13873	Q13873
265	133	NK012	Bmx (Etk)	Pan-specific	Bone marrow X protein-tyrosine kinase	0	466	30	384	167.424	188.867	133.111	55.7564	41.8872	0	535	16	346	179.574	190.207	159.424	30.7828	19.3088	61.1959	19.768			BMX	X	PYK											Epitope undefined.				Protein kinase, tyrosine (non-receptor); EC 2.7.10.2; TK group; Tec family	P51813	P51813	P51813	P51813
266	133	NK012	Bmx (Etk)	Pan-specific	Bone marrow X protein-tyrosine kinase	0	140	16	553	68.572	77.3545				0	368	18	347	121.45	128.641								BMX	X	PYK											Epitope undefined.					P51813	P51813	P51813	P51813
267	134	PK545	Bmx (Etk)	Y40	Bone marrow X protein-tyrosine kinase	0	4402	36	585	2554.11	2881.23	2829.04	52.1916	1.84485	0	4474	26	546	2428.61	2572.41	2818.74	246.332	8.73905	10.5839	-0.364037			BMX	X	PYK	Protein kinase - Non-receptor-tyrosine kinase	Protein-tyrosine kinase	TK	Tec							NLS(pY)YEY(bA)C	Corresponds to amino acid residues N37 to Y43; In the PH domain domain.	Y40 phosphorylation stimulates phosphotransferase activity and regulates cell motility, cytoskeletal reorganization, intracellular location, and induces interaction with FAK. This phosphorylation site has not apparently been detected by mass spectrometry.		Protein kinase, tyrosine (non-receptor); EC 2.7.10.2; TK group; Tec family	P51813	P51813	P51813	P51813
268	134	PK545	Bmx (Etk)	Y40	Bone marrow X protein-tyrosine kinase	0	4074	32	609	2461.58	2776.85				0	4716	26	617	2893.73	3065.07								BMX	X	PYK	Protein kinase - Non-receptor-tyrosine kinase	Protein-tyrosine kinase	TK	Tec							NLS(pY)YEY(bA)C	Corresponds to amino acid residues N37 to Y43; In the PH domain domain.	Y40 phosphorylation stimulates phosphotransferase activity and regulates cell motility, cytoskeletal reorganization, intracellular location, and induces interaction with FAK. This phosphorylation site has not apparently been detected by mass spectrometry.			P51813	P51813	P51813	P51813
269	135	NN395-1	BRCA1	Pan-specific	Breast cancer type 1 susceptibility protein homolog	0	472	26	676	301.496	340.111	303.157	36.9536	12.1896	0	410	18	578	226.576	239.992	255.897	15.9051	6.21544	18.405	-15.5893							Transcription, coactivator/corepressor				X					Not precisely defined.	Antibody raised against whole mouse BRCA1 protein.			Nuclear receptor co-regulator; Transcription, coactivator/corepressor; Ubiquitin conjugating system; Tumor suppressor	P38398	P38398		P38398
270	135	NN395-1	BRCA1	Pan-specific	Breast cancer type 1 susceptibility protein homolog	0	408	28	621	235.98	266.204				0	414	18	648	256.608	271.802												Transcription, coactivator/corepressor				X					Not precisely defined.	Antibody raised against whole mouse BRCA1 protein.				P38398	P38398		P38398
271	136	PN690	BRCA1	T509	Breast cancer type 1 susceptibility protein	0	15953	30	772	12292.6	13867	13290.4	576.51	4.33777	0	16774	24	759	12713.2	13466	13513.9	47.8584	0.354142	4.69192	1.68125				X		Transcription, coactivator/corepressor										RRP(pT)SGL(bA)C	Corresponds to amino acid residues R506 to L512.	T509 phosphorylation induces transcription. This is the major site of phosphorylation of BRCA1 by mass spectrometry studies (≥79 reports). This human phosphosite is not highly conserved in nature, but is found in the mouse.	Akt1	Nuclear receptor co-regulator; Transcription, coactivator/corepressor; Ubiquitin conjugating system; Tumor suppressor	P38398	P38398		P38398
272	136	PN690	BRCA1	T509	Breast cancer type 1 susceptibility protein	0	15739	42	718	11270.4	12713.9				0	16967	31	756	12803.6	13561.7									X		Transcription, coactivator/corepressor										RRP(pT)SGL(bA)C	Corresponds to amino acid residues R506 to L512.	T509 phosphorylation induces transcription. This is the major site of phosphorylation of BRCA1 by mass spectrometry studies (≥79 reports). This human phosphosite is not highly conserved in nature, but is found in the mouse.	Akt1		P38398	P38398		P38398
273	137	PN212	BRCA1	S988	Breast cancer type 1 susceptibility protein	0	872	26	633	535.518	604.106	579.56	24.5458	4.23525	0	886	18	607	526.876	558.074	579.888	21.8145	3.76184	7.9971	0.0566275				X		Transcription, coactivator/corepressor										Not precisely defined.	Antibody raised against amino acid residues that encompass the S988 phosphosite.	S988 phosphorylation induces activity. This phosphorylation site has not apparently been detected by mass spectrometry.	Chk2	Nuclear receptor co-regulator; Transcription, coactivator/corepressor; Ubiquitin conjugating system; Tumor suppressor	P38398	P38398		P38398
274	137	PN212	BRCA1	S988	Breast cancer type 1 susceptibility protein	0	846	26	600	492	555.014				0	898	20	647	568.066	601.703									X		Transcription, coactivator/corepressor										Not precisely defined.	Antibody raised against amino acid residues that encompass the S988 phosphosite.	S988 phosphorylation induces activity. This phosphorylation site has not apparently been detected by mass spectrometry.	Chk2		P38398	P38398		P38398
275	138	PN116	BRCA1	S1423	Breast cancer type 1 susceptibility protein	0	16	8	439	3.512	3.96181	451.731	447.769	99.123	0	2802	18	358	996.672	1055.69	531.129	524.558	98.7628	197.886	17.5766				X		Transcription, coactivator/corepressor										HG(pS)QP	Corresponds to amino acid residues H1421 to P1425; Surrounds the S1423 phosphosite.	S1423 phosphorylation induces interaction with ATM. This is one of the minor in vivo phosphorylation sites in BRCA1 (≥2 reports from high throughput mass spectrometry studies).	ATM; ATR	Nuclear receptor co-regulator; Transcription, coactivator/corepressor; Ubiquitin conjugating system; Tumor suppressor	P38398	P38398		P38398
276	138	PN116	BRCA1	S1423	Breast cancer type 1 susceptibility protein	0	1914	20	421	797.374	899.5				0	14	2	517	6.204	6.57135									X		Transcription, coactivator/corepressor										HG(pS)QP	Corresponds to amino acid residues H1421 to P1425; Surrounds the S1423 phosphosite.	S1423 phosphorylation induces interaction with ATM. This is one of the minor in vivo phosphorylation sites in BRCA1 (≥2 reports from high throughput mass spectrometry studies).	ATM; ATR		P38398	P38398		P38398
277	139	NK013-2	BRD2	Pan-specific	Bromodomain-containing protein 2	0	391	24	646	237.082	267.447	313.909	46.4621	14.8011	0	440	20	563	236.46	250.461	255.798	5.33684	2.08635	16.8875	-18.512			BRD2	X	PSTK	Protein kinase - Non-receptor protein-serine/threonine	Protein-serine/threonine kinase	Atypical	BRD							Not precisely defined.	Antibody raised against amino acid residues 1-22 at the N-terminus of human BRD2.			Protein kinase, Ser/Thr (non-receptor); ATYPICAL group; BRD family	P25440	P25440	P25440	P25440
278	139	NK013-2	BRD2	Pan-specific	Bromodomain-containing protein 2	0	562	26	596	319.456	360.371				0	419	22	621	246.537	261.135								BRD2	X	PSTK	Protein kinase - Non-receptor protein-serine/threonine	Protein-serine/threonine kinase	Atypical	BRD							Not precisely defined.	Antibody raised against amino acid residues 1-22 at the N-terminus of human BRD2.				P25440	P25440	P25440	P25440
279	140	PK546	BRD2	S37	Bromodomain-containing protein-serine kinase 2	0	9976	30	825	8205.45	9256.38	9434.48	178.095	1.88771	0	11092	34	788	8713.7	9229.66	9599.96	370.299	3.85729	5.745	1.75404			BRD2	X	PSTK	Protein kinase - Non-receptor protein-serine/threonine	Protein-serine/threonine kinase	Atypical	BRD							RKP(pS)LLY(bA)C	Corresponds to amino acid residues R34 to Y40; Near the N-terminus of the protein.	The effect of S37 phosphorylation is unclear. This is a major site of phosphorylation for BRD2 (≥341 reports by mass spectrometry studies).		Protein kinase, Ser/Thr (non-receptor); ATYPICAL group; BRD family	P25440	P25440	P25440	P25440
280	140	PK546	BRD2	S37	Bromodomain-containing protein-serine kinase 2	0	10554	34	810	8521.2	9612.57				0	11338	38	833	9412.9	9970.26								BRD2	X	PSTK	Protein kinase - Non-receptor protein-serine/threonine	Protein-serine/threonine kinase	Atypical	BRD							RKP(pS)LLY(bA)C	Corresponds to amino acid residues R34 to Y40; Near the N-terminus of the protein.	The effect of S37 phosphorylation is unclear. This is a major site of phosphorylation for BRD2 (≥341 reports by mass spectrometry studies).			P25440	P25440	P25440	P25440
281	141	PK548	BRK	Y342	Protein-tyrosine kinase 6	3	9258	30	879	8111.41	9150.3	7847.39	1302.91	16.6031	3	8562	22	778	6644.12	7037.53	6971.58	65.9561	0.946071	17.5491	-11.1606			BRK	X	PYK	Protein kinase - Non-receptor protein-tyrosine	Protein-tyrosine kinase	TK	Src							EDV(pY)LSH(bA)C	Corresponds to amino acid residues E339 to H345; In the protein kinase catalytic domain activation T loop region between subdomains VII and VIII.	Y342 phosphorylation stimulates phosphotransferase activity and induces interaction with Brk. This phosphosite is located in the kinase activation loop between catalytic subdomains VII and VIII. Its phosphorylation is commonly observed by mass spectrometry studies (≥48 reports).	Brk	Protein-tyrosine kinase, TK group, Src family	Q13882	Q13882	Q13882	Q13882
282	141	PK548	BRK	Y342	Protein-tyrosine kinase 6	0	8030	28	725	5801.45	6544.48				0	8508	30	769	6519.58	6905.62								BRK	X	PYK	Protein kinase - Non-receptor protein-tyrosine	Protein-tyrosine kinase	TK	Src							EDV(pY)LSH(bA)C	Corresponds to amino acid residues E339 to H345; In the protein kinase catalytic domain activation T loop region between subdomains VII and VIII.	Y342 phosphorylation stimulates phosphotransferase activity and induces interaction with Brk. This phosphosite is located in the kinase activation loop between catalytic subdomains VII and VIII. Its phosphorylation is commonly observed by mass spectrometry studies (≥48 reports).	Brk		Q13882	Q13882	Q13882	Q13882
283	142	PK547	BRK	S446+Y447	Protein-tyrosine kinase 6	3	3518	24	984	3438.1	3878.44	4390.85	512.409	11.6699	3	6572	20	757	4959.86	5253.55	4912.06	341.486	6.95198	18.6219	11.8705			BRK	X	PYK	Protein kinase - Non-receptor protein-tyrosine	Protein-tyrosine kinase	TK	Src							SFT(pS)(pY)ENP(bA)C	Corresponds to amino acid residues S443 to P450; In the C-terminus of the kinase.	S446 phosphorylation probably inhibits phosphotransferase activity and regulates molecular association. Y447 phosphorylation inhibits phosphotransferase activity and inhibits molecular association with Akt1. Y447 is the major phosphosite in BRK by mass spectrometry studies (≥379 reports), where as S446 is also commonly phosphorylated as well (≥87 reports).	Y447: Brk; SRMS	Protein-tyrosine kinase, TK group, Src family	Q13882	Q13882	Q13882	Q13882
284	142	PK547	BRK	S446+Y447	Protein-tyrosine kinase 6	0	5810	30	752	4346.56	4903.26				0	5684	36	764	4315.07	4570.58								BRK	X	PYK	Protein kinase - Non-receptor protein-tyrosine	Protein-tyrosine kinase	TK	Src							SFT(pS)(pY)ENP(bA)C	Corresponds to amino acid residues S443 to P450; In the C-terminus of the kinase.	S446 phosphorylation probably inhibits phosphotransferase activity and regulates molecular association. Y447 phosphorylation inhibits phosphotransferase activity and inhibits molecular association with Akt1. Y447 is the major phosphosite in BRK by mass spectrometry studies (≥379 reports), where as S446 is also commonly phosphorylated as well (≥87 reports).	Y447: Brk; SRMS		Q13882	Q13882	Q13882	Q13882
285	143	NK364-1	BRSK1	Pan-specific	Protein-serine/threonine kinase BRSK1	0	520	26	728	359.632	405.693	410.193	4.50046	1.09716	0	568	16	646	356.592	377.707	371.777	5.92947	1.5949	2.69206	-9.36534			BRSK1	X	PSTK	Protein kinase - Non-receptor protein-serine/threonine	Protein-serine/threonine kinase	CAMK	CAMKL	BRSK						Not precisely defined.	Antibody raised against amino acid residues 462-571 mapping within an internal region of human BRSK1.			Protein kinase, Ser/Thr (non-receptor); EC 2.7.11.1; CAMK domain target; CAMK</A> group; CAMKL family; BRSK subfamily	Q8TDC3	Q8TDC3	Q8TDC3
286	143	NK364-1	BRSK1	Pan-specific	Protein-serine/threonine kinase BRSK1	0	571	28	677	367.611	414.694				0	570	32	642	345.396	365.848								BRSK1	X	PSTK	Protein kinase - Non-receptor protein-serine/threonine	Protein-serine/threonine kinase	CAMK	CAMKL	BRSK						Not precisely defined.	Antibody raised against amino acid residues 462-571 mapping within an internal region of human BRSK1.				Q8TDC3	Q8TDC3	Q8TDC3
287	144	PK549	BRSK1	T189	BR serine/threonine-protein kinase 1	0	12618	40	855	10754.2	12131.6	11634.7	496.83	4.27023	0	12598	38	852	10701.1	11334.8	11253.3	81.4683	0.723951	4.99418	-3.27844			BRSK1	X	PSTK	Protein kinase - Non-receptor protein-serine/threonine	Protein-serine/threonine kinase	CAMK	CAMKL	BRSK						LLE(pT)SCG(bA)C	Corresponds to amino acid residues L186 to G192; In the protein kinase catalytic domain activation T loop region between subdomains VII and VIII.	T189 phosphorylation stimulates phosphotransferase activity. This phosphosite is located in the kinase activation loop between catalytic subdomains VII and VIII. This is a minor in vivo phosphorylation site in BRSK1 (≥1 report by mass spectrometry).	BRSK1; CaMK2a; LKB1	Protein kinase, Ser/Thr (non-receptor); EC 2.7.11.1; CAMK domain target; CAMK</A> group; CAMKL family; BRSK subfamily	Q8TDC3	Q8TDC3	Q8TDC3
288	144	PK549	BRSK1	T189	BR serine/threonine-protein kinase 1	0	12066	40	821	9873.35	11137.9				0	12932	38	818	10547.3	11171.8								BRSK1	X	PSTK	Protein kinase - Non-receptor protein-serine/threonine	Protein-serine/threonine kinase	CAMK	CAMKL	BRSK						LLE(pT)SCG(bA)C	Corresponds to amino acid residues L186 to G192; In the protein kinase catalytic domain activation T loop region between subdomains VII and VIII.	T189 phosphorylation stimulates phosphotransferase activity. This phosphosite is located in the kinase activation loop between catalytic subdomains VII and VIII. This is a minor in vivo phosphorylation site in BRSK1 (≥1 report by mass spectrometry).	BRSK1; CaMK2a; LKB1		Q8TDC3	Q8TDC3	Q8TDC3
289	145	NK014	Btk	Pan-specific	Bruton's agammaglobulinemia tyrosine kinase	0	1114	28	617	670.062	755.882	795.278	39.3958	4.95372	0	1038	20	593	603.674	639.419	729.415	89.996	12.3381	17.2918	-8.28172			BTK	X	PYK	Protein kinase - Non-receptor- tyrosine kinase	Protein-tyrosine kinase	TK	Tec							Epitope undefined.				EC 2.7.10.2; Protein kinase, tyrosine (non-receptor); TK domain target; TK</A> group; Tec family	Q06187	Q06187	Q06187	Q06187
290	145	NK014	Btk	Pan-specific	Bruton's agammaglobulinemia tyrosine kinase	0	1144	28	663	739.908	834.673				0	1124	22	702	773.604	819.411								BTK	X	PYK	Protein kinase - Non-receptor- tyrosine kinase	Protein-tyrosine kinase	TK	Tec							Epitope undefined.					Q06187	Q06187	Q06187	Q06187
291	146	PK550	Btk	Y223+Y225	Bruton's agammaglobulinemia tyrosine kinase	0	2357	30	593	1379.91	1556.65	1503.8	52.8454	3.51412	0	1996	18	547	1081.97	1146.03	1278.17	132.138	10.3381	13.8522	-15.004			BTK	X	PYK	Protein kinase - Non-receptor- tyrosine kinase	Protein-tyrosine kinase	TK	Tec							VAL(pY)D(pY)M(bA)C	Corresponds to amino acid residues V220 to M226; In the SH3_1 domain.	Y223 and Y225 phosphorylation stimulate phosphotransferase activity and regulates cell growth. These are two of the major in vivo phosphorylation sites in Btk (≥261 and ≥90 reports, respectively, by mass spectrometry).	Y223: Abl1; Btk; ITK; Lyn; PIK3CD, Tec	EC 2.7.10.2; Protein kinase, tyrosine (non-receptor); TK domain target; TK</A> group; Tec family	Q06187	Q06187	Q06187	Q06187
292	146	PK550	Btk	Y223+Y225	Bruton's agammaglobulinemia tyrosine kinase	0	2232	22	582	1286.22	1450.96				0	2171	20	619	1331.47	1410.31								BTK	X	PYK	Protein kinase - Non-receptor- tyrosine kinase	Protein-tyrosine kinase	TK	Tec							VAL(pY)D(pY)M(bA)C	Corresponds to amino acid residues V220 to M226; In the SH3_1 domain.	Y223 and Y225 phosphorylation stimulate phosphotransferase activity and regulates cell growth. These are two of the major in vivo phosphorylation sites in Btk (≥261 and ≥90 reports, respectively, by mass spectrometry).	Y223: Abl1; Btk; ITK; Lyn; PIK3CD, Tec		Q06187	Q06187	Q06187	Q06187
293	147	PK551	Btk	Y551	Bruton's agammaglobulinemia tyrosine kinase	0	8509	26	776	6582.81	7425.92	7320.14	105.779	1.44504	0	7724	20	697	5369.69	5687.64	6260.26	572.616	9.14685	10.5919	-14.479			BTK	X	PYK	Protein kinase - Non-receptor- tyrosine kinase	Protein-tyrosine kinase	TK	Tec							DDE(pY)TSS(bA)C	Corresponds to amino acid residues D548 to S554; In the protein kinase catalytic domain.	Y551 phosphorylation stimulates phosphotransferase activity, and regulates intracellular location and molecular association, including inducing interaction with BLNK. This is one of the major in vivo phosphorylation sites in Btk (≥148 reports from high throughput mass spectrometry studies).	Btk; Lyn; PIK3CD; Src; Syk	EC 2.7.10.2; Protein kinase, tyrosine (non-receptor); TK domain target; TK</A> group; Tec family	Q06187	Q06187	Q06187	Q06187
294	147	PK551	Btk	Y551	Bruton's agammaglobulinemia tyrosine kinase	0	8904	34	721	6395.27	7214.36				0	8301	20	779	6450.9	6832.87								BTK	X	PYK	Protein kinase - Non-receptor- tyrosine kinase	Protein-tyrosine kinase	TK	Tec							DDE(pY)TSS(bA)C	Corresponds to amino acid residues D548 to S554; In the protein kinase catalytic domain.	Y551 phosphorylation stimulates phosphotransferase activity, and regulates intracellular location and molecular association, including inducing interaction with BLNK. This is one of the major in vivo phosphorylation sites in Btk (≥148 reports from high throughput mass spectrometry studies).	Btk; Lyn; PIK3CD; Src; Syk		Q06187	Q06187	Q06187	Q06187
295	148	PK552	BUB1B (Bub1R)	S670	Mitotic checkpoint serine/threonine-protein kinase BUB1 beta	0	9701	36	797	7703.01	8689.59	8181.91	507.678	6.20488	0	9866	28	777	7644.13	8096.75	7821.87	274.882	3.51427	9.71915	-4.40039			BUBR1	X	PSTK	Protein kinase - Non-receptor protein-serine/threonine	Protein-serine/threonine kinase	Other	BUB							KKL(pS)PII(bA)C	Corresponds to amino acid residues K667 to I673; Just before kinase catalytic domain. This is the major in vivo phosphorylation sites.	S670 phosphorylation induces interaction with PPP2R5A and PPP2CA and regulates cell cycle progression. This is the major in vivo phosphorylation site in BUB1B (≥33 reports from high throughput mass spectrometry studies).	CDK1; TTK	Spindle midzone, Anaphase-promoting complex, Cytoplasm, Nucleus, Outer kinetochore of condensed chromosome protein	O60566	O60566	O60566	O60566
296	148	PK552	BUB1B (Bub1R)	S670	Mitotic checkpoint serine/threonine-protein kinase BUB1 beta	0	9151	44	747	6802.93	7674.23				0	9072	30	788	7125.1	7546.99								BUBR1	X	PSTK	Protein kinase - Non-receptor protein-serine/threonine	Protein-serine/threonine kinase	Other	BUB							KKL(pS)PII(bA)C	Corresponds to amino acid residues K667 to I673; Just before kinase catalytic domain. This is the major in vivo phosphorylation sites.	S670 phosphorylation induces interaction with PPP2R5A and PPP2CA and regulates cell cycle progression. This is the major in vivo phosphorylation site in BUB1B (≥33 reports from high throughput mass spectrometry studies).	CDK1; TTK		O60566	O60566	O60566	O60566
297	149	PN575	C-EBPa	T226+T230	CCAAT/enhancer-binding protein alpha	0	5954	28	695	4118.57	4646.07	4556.37	89.6968	1.9686	0	6548	28	672	4381.44	4640.88	4999.24	358.368	7.16844	9.13704	9.7199						Transcription protein					X					CGHP(pT)PPP(pT)PVP	Corresponds to amino acid residues C223 to P233.	The effects of T226 and T230 phosphorylations are unclear. Their phosphorylation has been reported to both inhibit and activate transcriptional activity. Neither of these two phosphorylation sites have apparently been reported from high throughput mass spectrometry, although there are several literature reports for their phosphorylation.	T226: BARK2 (GRK3, ADRBK2); GSK3a; GSK3b. T230: GSK3a.	Transcription protein	P49715	P49715		P49715
298	149	PN575	C-EBPa	T226+T230	CCAAT/enhancer-binding protein alpha	0	5717	28	696	3959.54	4466.67				0	7022	26	723	5058.11	5357.61											Transcription protein					X					CGHP(pT)PPP(pT)PVP	Corresponds to amino acid residues C223 to P233.	The effects of T226 and T230 phosphorylations are unclear. Their phosphorylation has been reported to both inhibit and activate transcriptional activity. Neither of these two phosphorylation sites have apparently been reported from high throughput mass spectrometry, although there are several literature reports for their phosphorylation.	T226: BARK2 (GRK3, ADRBK2); GSK3a; GSK3b. T230: GSK3a.		P49715	P49715		P49715
299	150	PN216	C3G (RapGEF1)	Y504	Rap guanine nucleotide exchange factor 1	0	290	16	570	156.18	176.183	179.583	3.40003	1.89329	0	346	20	566	184.516	195.442	186.946	8.49541	4.54431	6.4376	4.1001																Not precisely defined.	Antibody raised against amino acid residues that encompass the Y504 phosphosite.	Y504 phosphorylation increases RapGEF1 activity. Its phosphorylation has apparently not been reported from high throughput mass spectrometry, although there are several literature reports for Y504 phosphorylation.	Abl1; Hck; Src	Guanine nucleotide exchange factor for Rap G protein	Q13905	Q13905
300	150	PN216	C3G (RapGEF1)	Y504	Rap guanine nucleotide exchange factor 1	0	316	20	548	162.208	182.983				0	307	14	575	168.475	178.451																					Not precisely defined.	Antibody raised against amino acid residues that encompass the Y504 phosphosite.	Y504 phosphorylation increases RapGEF1 activity. Its phosphorylation has apparently not been reported from high throughput mass spectrometry, although there are several literature reports for Y504 phosphorylation.	Abl1; Hck; Src		Q13905	Q13905
301	151	PN691	CAD	S1859	Aspartate carbamoyltransferase	0	4000	20	677	2694.46	3039.56	3381.14	341.585	10.1027	0	4626	30	646	2969.02	3144.82	3192.34	47.5247	1.48871	11.5914	-5.58394						De novo pyrimidine synthesis									X	HRA(pS)DPG(bA)C	Corresponds to amino acid residues H1856 to G1862.	S1859 phosphorylation stimulates enzyme activity. This is the major in vivo phosphorylation site in CAD (≥162 reports from high throughput mass spectrometry studies). However, This human phosphosite is not highly conserved in nature, but is found in the rhesus monkey.	PKACa (PRKACA); p70 S6Kb (RPS6KB1)	EC 6.3.5.5; EC 2.1.3.2; Ligase; Nucleotide Metabolism - pyrimidine; EC 3.5.2.3; Transferase; Hydrolase; Amino Acid Metabolism - alanine, aspartate and glutamate	P27708	P27708
302	151	PN691	CAD	S1859	Aspartate carbamoyltransferase	0	4780	18	693	3300.07	3722.73				0	4316	20	712	3058.75	3239.87											De novo pyrimidine synthesis									X	HRA(pS)DPG(bA)C	Corresponds to amino acid residues H1856 to G1862.	S1859 phosphorylation stimulates enzyme activity. This is the major in vivo phosphorylation site in CAD (≥162 reports from high throughput mass spectrometry studies). However, This human phosphosite is not highly conserved in nature, but is found in the rhesus monkey.	PKACa (PRKACA); p70 S6Kb (RPS6KB1)		P27708	P27708
303	153	PN015	CALD1	S789	Caldesmon	0	592	12	355	205.9	232.271	216.571	15.7006	7.24964	0	665	14	290	188.79	199.969	200.614	0.64506	0.321543	7.57118	-7.36793																Epitope undefined.	Antibody raised against amino acid residues that encompass the S789 phosphosite.	The effect of S789 phosphorylation is unclear. This is one of the major in vivo phosphorylation sites in caldesmon (≥18 reports from high throughput mass spectrometry studies).	CDK1 (CDC2); CDK6; ERK1 (MAPK3); ERK2 (MAPK1); p38a MAPK (MAPK14); PKCa (PRKCA)	Cytoskeletal, calcium binding protein	Q05682	Q05682
304	153	PN015	CALD1	S789	Caldesmon	0	514	18	359	178.064	200.87				0	538	16	364	190.008	201.259																					Epitope undefined.	Antibody raised against amino acid residues that encompass the S789 phosphosite.	The effect of S789 phosphorylation is unclear. This is one of the major in vivo phosphorylation sites in caldesmon (≥18 reports from high throughput mass spectrometry studies).	CDK1 (CDC2); CDK6; ERK1 (MAPK3); ERK2 (MAPK1); p38a MAPK (MAPK14); PKCa (PRKCA)		Q05682	Q05682
305	154	NK211	CaMK1a (CAMK1)	Pan-specific	Calcium/calmodulin-dependent protein-serine kinase 1 alpha	0	488	28	676	310.96	350.787	385.321	34.5338	8.96236	0	508	20	658	321.104	340.117	361.851	21.734	6.00633	14.9687	-6.09088			CaMK1a	X	PSTK	Protein kinase - Non-receptor- tyrosine kinase	Protein-tyrosine kinase	TK	Tec							Epitope undefined.				EC 2.7.11.17; Protein kinase, Ser/Thr (non-receptor); CAMK domain target; CAMK</A> group; CAMK1 family	Q14012	Q14012	Q14012
306	154	NK211	CaMK1a (CAMK1)	Pan-specific	Calcium/calmodulin-dependent protein-serine kinase 1 alpha	0	592	34	667	372.186	419.855				0	592	34	649	362.142	383.585								CaMK1a	X	PSTK	Protein kinase - Non-receptor- tyrosine kinase	Protein-tyrosine kinase	TK	Tec							Epitope undefined.					Q14012	Q14012	Q14012
307	155	PK553	CaMK1a (CAMK1)	T177	Calcium/calmodulin-dependent protein-serine kinase 1 alpha	0	6348	26	836	5285.19	5962.11	5418.67	543.433	10.0289	0	6130	20	704	4301.44	4556.14	4802.28	246.141	5.1255	15.1544	-11.3754			CaMK1a	X	PSTK	Protein kinase - Non-receptor- tyrosine kinase	Protein-tyrosine kinase	TK	Tec							VLS(pT)ACG(bA)C	Corresponds to amino acid residues V174 to G180; In the protein kinase catalytic domain.	T177 phosphorylation stimulates phosphotransferase activity. This phosphosite is located in the kinase activation loop between catalytic subdomains VII and VIII. This is one of the major in vivo phosphorylation sites in CaMK1a (≥12 reports from high throughput mass spectrometry studies).	CAMKK1	EC 2.7.11.17; Protein kinase, Ser/Thr (non-receptor); CAMK domain target; CAMK</A> group; CAMK1 family	Q14012	Q14012	Q14012
308	155	PK553	CaMK1a (CAMK1)	T177	Calcium/calmodulin-dependent protein-serine kinase 1 alpha	0	5985	24	725	4321.73	4875.24				0	6568	30	729	4766.2	5048.42								CaMK1a	X	PSTK	Protein kinase - Non-receptor- tyrosine kinase	Protein-tyrosine kinase	TK	Tec							VLS(pT)ACG(bA)C	Corresponds to amino acid residues V174 to G180; In the protein kinase catalytic domain.	T177 phosphorylation stimulates phosphotransferase activity. This phosphosite is located in the kinase activation loop between catalytic subdomains VII and VIII. This is one of the major in vivo phosphorylation sites in CaMK1a (≥12 reports from high throughput mass spectrometry studies).	CAMKK1		Q14012	Q14012	Q14012
309	156	PK874	CaMK1a (CAMK1)	Y235	Calcium/calmodulin-dependent protein-serine kinase 1 alpha	0	8289	40	790	6516.71	7351.35	7954.11	602.76	7.57797	0	9944	40	790	7824.16	8287.45	8491.11	203.665	2.39857	9.97654	6.75122			CaMK1a	X	PSTK	Protein kinase - Non-receptor- tyrosine kinase	Protein-tyrosine kinase	TK	Tec							KAE(pY)EFD(bA)C	Corresponds to amino acid residues K232 to D238. Y235 is located in the Gap/Insert 10 (G/I10) region in the protein-serine/threonine kinase catalytic domain of CaMK1a, and has been observed in only a small number of mass spectrometry studies (~2). The effect of its phosphorylation is unknown. However, it has homology with the Y245 phosphosite in VACAMKL.	The effect of Y235 phosphorylation is unclear. This is one of the minor in vivo phosphorylation sites in CaMK1a (≥2 reports from high throughput mass spectrometry studies).		EC 2.7.11.17; Protein kinase, Ser/Thr (non-receptor); CAMK domain target; CAMK</A> group; CAMK1 family	Q14012	Q14012	Q14012
310	156	PK874	CaMK1a (CAMK1)	Y235	Calcium/calmodulin-dependent protein-serine kinase 1 alpha	0	8995	50	848	7585.36	8556.87				0	9445	85	877	8208.72	8694.78								CaMK1a	X	PSTK	Protein kinase - Non-receptor- tyrosine kinase	Protein-tyrosine kinase	TK	Tec							KAE(pY)EFD(bA)C	Corresponds to amino acid residues K232 to D238. Y235 is located in the Gap/Insert 10 (G/I10) region in the protein-serine/threonine kinase catalytic domain of CaMK1a, and has been observed in only a small number of mass spectrometry studies (~2). The effect of its phosphorylation is unknown. However, it has homology with the Y245 phosphosite in VACAMKL.	The effect of Y235 phosphorylation is unclear. This is one of the minor in vivo phosphorylation sites in CaMK1a (≥2 reports from high throughput mass spectrometry studies).			Q14012	Q14012	Q14012
311	157	NK016-3	CaMK1d	Pan-specific	Calcium/calmodulin-dependent protein-serine kinase 1 delta	0	224	16	538	111.904	126.236	155.169	28.9329	18.646	0	244	16	513	116.964	123.89	130.201	6.31079	4.84698	23.493	-16.0913			CaMK1d	X	PSTK	Protein kinase - Non-receptor- tyrosine kinase	Protein-tyrosine kinase	TK	Tec							Not precisely defined.	Antibody raised against amino acid residues 319-385 mapping at the C-terminus of human CaMKIδ.			Protein-serine kinase, CAMK group, CAMK1 family	Q8IU85	Q8IU85	Q8IU85
312	157	NK016-3	CaMK1d	Pan-specific	Calcium/calmodulin-dependent protein-serine kinase 1 delta	0	326	26	544	163.2	184.102				0	256	16	537	128.88	136.511								CaMK1d	X	PSTK	Protein kinase - Non-receptor protein-serine/threonine	Protein-serine/threonine kinase	CAMK	CAMK1							Not precisely defined.	Antibody raised against amino acid residues 319-385 mapping at the C-terminus of human CaMKIδ.				Q8IU85	Q8IU85	Q8IU85
313	158	NK016-2	CaMK1d	Pan-specific	Calcium/calmodulin-dependent protein-serine kinase 1 delta	0	702	20	746	508.772	573.934	521.494	52.4398	10.0557	0	673	18	672	440.16	466.223	474.656	8.43345	1.77675	11.8324	-8.98149			CaMK1d	X	PSTK	Protein kinase - Non-receptor protein-serine/threonine	Protein-serine/threonine kinase	CAMK	CAMK1							Epitope undefined.				Protein-serine kinase, CAMK group, CAMK1 family	Q8IU85	Q8IU85	Q8IU85
314	158	NK016-2	CaMK1d	Pan-specific	Calcium/calmodulin-dependent protein-serine kinase 1 delta	0	664	34	660	415.8	469.055				0	638	20	738	456.084	483.09								CaMK1d	X	PSTK	Protein kinase - Non-receptor protein-serine/threonine	Protein-serine/threonine kinase	CAMK	CAMK1							Epitope undefined.					Q8IU85	Q8IU85	Q8IU85
315	159	PK554	CaMK1d	T180	Calcium/calmodulin-dependent protein-serine kinase 1 delta	0	7654	28	878	6695.63	7553.19	6936.76	616.43	8.88643	0	7348	24	843	6174.13	6539.72	6834.19	294.472	4.3088	13.1952	-1.47861			CaMK1d	X	PSTK	Protein kinase - Non-receptor protein-serine/threonine	Protein-serine/threonine kinase	CAMK	CAMK1							VMS(pT)ACG(bA)C	Corresponds to amino acid residues V177 to G183; In the protein kinase catalytic domain.	T180 phosphorylation stimulates phosphotransferase activity. This phosphosite is located in the kinase activation loop between catalytic subdomains VII and VIII. This is the major in vivo phosphorylation site in CaMK1d (≥19 reports from high throughput mass spectrometry studies).	CaMKK1	Protein-serine kinase, CAMK group, CAMK1 family	Q8IU85	Q8IU85	Q8IU85
316	159	PK554	CaMK1d	T180	Calcium/calmodulin-dependent protein-serine kinase 1 delta	3	6694	32	841	5602.74	6320.33				3	7615	36	888	6730.15	7128.66								CaMK1d	X	PSTK	Protein kinase - Non-receptor protein-serine/threonine	Protein-serine/threonine kinase	CAMK	CAMK1							VMS(pT)ACG(bA)C	Corresponds to amino acid residues V177 to G183; In the protein kinase catalytic domain.	T180 phosphorylation stimulates phosphotransferase activity. This phosphosite is located in the kinase activation loop between catalytic subdomains VII and VIII. This is the major in vivo phosphorylation site in CaMK1d (≥19 reports from high throughput mass spectrometry studies).	CaMKK1		Q8IU85	Q8IU85	Q8IU85
317	160	NK302-2	CaMK2a	Pan-specific	Calcium/calmodulin-dependent protein kinase type II subunit alpha	3	16566	24	406	6716.05	7576.23	7166.15	410.073	5.72236	3	3340	22	545	1808.31	1915.38	2167.74	252.352	11.6413	17.3636	-69.7503	Possible		CaMK2a	X	PSTK	Protein kinase - Non-receptor protein-serine/threonine	Protein-serine/threonine kinase	CAMK	CAMK2							Epitope undefined.				EC 2.7.11.17; Protein kinase, Ser/Thr (non-receptor); CAMK domain target; CAMK</A> group; CAMK2 family	Q9UQM7	Q9UQM7	Q9UQM7
318	160	NK302-2	CaMK2a	Pan-specific	Calcium/calmodulin-dependent protein kinase type II subunit alpha	3	17757	38	338	5989.02	6756.08				3	3596	26	640	2284.8	2420.09								CaMK2a	X	PSTK	Protein kinase - Non-receptor protein-serine/threonine	Protein-serine/threonine kinase	CAMK	CAMK2							Epitope undefined.					Q9UQM7	Q9UQM7	Q9UQM7
319	161	PK875	CaMK2a	Y230	Calcium/calmodulin-dependent protein-serine kinase 2 alpha	0	15066	42	889	13356.3	15067	15391.3	324.358	2.10741	0	16552	32	856	14141.1	14978.5	15393.3	414.819	2.69481	4.80222	0.0125448			CaMK2a	X	PSTK	Protein kinase - Non-receptor protein-serine/threonine	Protein-serine/threonine kinase	CAMK	CAMK2							AGA(pY)DFP(bA)C	Corresponds to amino acid residues A227 to P230. Y230 is located in the Gap/Insert 10 (G/I10) region in the protein-serine/threonine kinase catalytic domain of CaMK2a.	The effect of Y230 phosphorylation is unknown. It appears to be the third most commonly observed phosphosite in CaMK2a by mass spectrometry studies (~28 reports). Phosphorylation of Y230 in rat brain appears to be induced by 15 min ischemia treatment.		EC 2.7.11.17; Protein kinase, Ser/Thr (non-receptor); CAMK domain target; CAMK</A> group; CAMK2 family	Q9UQM7	Q9UQM7	Q9UQM7
320	161	PK875	CaMK2a	Y230	Calcium/calmodulin-dependent protein-serine kinase 2 alpha	0	15026	46	930	13931.4	15715.7				0	15909	32	940	14924.4	15808.1								CaMK2a	X	PSTK	Protein kinase - Non-receptor protein-serine/threonine	Protein-serine/threonine kinase	CAMK	CAMK2							AGA(pY)DFP(bA)C	Corresponds to amino acid residues A227 to P230. Y230 is located in the Gap/Insert 10 (G/I10) region in the protein-serine/threonine kinase catalytic domain of CaMK2a.	The effect of Y230 phosphorylation is unknown. It appears to be the third most commonly observed phosphosite in CaMK2a by mass spectrometry studies (~28 reports). Phosphorylation of Y230 in rat brain appears to be induced by 15 min ischemia treatment.			Q9UQM7	Q9UQM7	Q9UQM7
321	162	PK555	CaMK2a	T286	Calcium/calmodulin-dependent protein-serine kinase 2 alpha	0	10977	28	888	9722.71	10968	11129.9	161.929	1.4549	0	12531	36	898	11220.5	11884.9	11965.5	80.6135	0.673715	2.12861	7.50786			CaMK2a	X	PSTK	Protein kinase - Non-receptor protein-serine/threonine	Protein-serine/threonine kinase	CAMK	CAMK2							HRQE(pT)VDC	Corresponds to amino acid residues H282 to C289; In the region between the kinase catalytic domain and the CamKII-AD domains.	T286 phosphorylation stimulates calcium/calmodulin-independent phosphotransferase activity and regulates cell growth, intracellular location, molecular association, including inducing interaction with GIT1 and MAP2, and inhibiting interaction with MBP and neurogranin. This is a major site of in vivo phosphorylation of CaMK2a (≥88 reports from high throughput mass spectrometry studies).	CaMK2a; CaMK2b; CaMK2d; PKCa (PRKCA)	EC 2.7.11.17; Protein kinase, Ser/Thr (non-receptor); CAMK domain target; CAMK</A> group; CAMK2 family	Q9UQM7	Q9UQM7	Q9UQM7
322	162	PK555	CaMK2a	T286	Calcium/calmodulin-dependent protein-serine kinase 2 alpha	0	12116	56	830	10009.8	11291.8				0	12806	42	891	11372.7	12046.1								CaMK2a	X	PSTK	Protein kinase - Non-receptor protein-serine/threonine	Protein-serine/threonine kinase	CAMK	CAMK2							HRQE(pT)VDC	Corresponds to amino acid residues H282 to C289; In the region between the kinase catalytic domain and the CamKII-AD domains.	T286 phosphorylation stimulates calcium/calmodulin-independent phosphotransferase activity and regulates cell growth, intracellular location, molecular association, including inducing interaction with GIT1 and MAP2, and inhibiting interaction with MBP and neurogranin. This is a major site of in vivo phosphorylation of CaMK2a (≥88 reports from high throughput mass spectrometry studies).	CaMK2a; CaMK2b; CaMK2d; PKCa (PRKCA)		Q9UQM7	Q9UQM7	Q9UQM7
323	163	PK178	CaMK2a	T286	Calcium/calmodulin-dependent protein-serine kinase 2 alpha	0	374	32	407	139.194	157.022	228.035	71.013	31.1413	0	690	50	325	208	220.316	250.864	30.5477	12.177	43.3183	10.0113			CaMK2a	X	PSTK	Protein kinase - Non-receptor protein-serine/threonine	Protein-serine/threonine kinase	CAMK	CAMK2							Not precisely defined.	Antibody raised against a synthetic peptide corresponding to amino acid residues 281-294 of rat CaMKII.	T286 phosphorylation stimulates calcium/calmodulin-independent phosphotransferase activity and regulates cell growth, intracellular location, molecular association, including inducing interaction with GIT1 and MAP2, and inhibiting interaction with MBP and neurogranin. This is a major site of in vivo phosphorylation of CaMK2a (≥88 reports from high throughput mass spectrometry studies).	CaMK2a; CaMK2b; CaMK2d; PKCa (PRKCA)	EC 2.7.11.17; Protein kinase, Ser/Thr (non-receptor); CAMK domain target; CAMK</A> group; CAMK2 family	Q9UQM7	Q9UQM7	Q9UQM7
324	163	PK178	CaMK2a	T286	Calcium/calmodulin-dependent protein-serine kinase 2 alpha	0	737	52	387	265.095	299.048				0	808	70	360	265.68	281.412								CaMK2a	X	PSTK	Protein kinase - Non-receptor protein-serine/threonine	Protein-serine/threonine kinase	CAMK	CAMK2							Not precisely defined.	Antibody raised against a synthetic peptide corresponding to amino acid residues 281-294 of rat CaMKII.	T286 phosphorylation stimulates calcium/calmodulin-independent phosphotransferase activity and regulates cell growth, intracellular location, molecular association, including inducing interaction with GIT1 and MAP2, and inhibiting interaction with MBP and neurogranin. This is a major site of in vivo phosphorylation of CaMK2a (≥88 reports from high throughput mass spectrometry studies).	CaMK2a; CaMK2b; CaMK2d; PKCa (PRKCA)		Q9UQM7	Q9UQM7	Q9UQM7
325	164	NK018-3	CaMK2b	Pan-specific	Calcium/calmodulin-dependent protein-serine kinase 2 beta	3	8359	23	1031	8594.42	9695.17	10361.4	666.253	6.43013	3	9899	20	1056	10432.2	11049.9	10963.4	86.5032	0.789016	7.21915	5.8102			CAMK2b	X	PSTK	Protein kinase - Non-receptor protein-serine/threonine	Protein-serine/threonine kinase	CAMK	CAMK2							RISDILNSVRRGSGTPEAEC	Corresponds to amino acid residues R449 to E467; Before CaMAD, repeated 3X.			Protein kinase, Ser/Thr (non-receptor); EC 2.7.1.123; EC 2.7.11.17; CAMK domain target; CAMK</A> group; CAMK2 family	Q13554	Q13554	Q13554	Q13554
326	164	NK018-3	CaMK2b	Pan-specific	Calcium/calmodulin-dependent protein-serine kinase 2 beta	3	9211	32	1065	9775.64	11027.7				3	9485	38	1087	10268.9	10876.9								CAMK2b	X	PSTK	Protein kinase - Non-receptor protein-serine/threonine	Protein-serine/threonine kinase	CAMK	CAMK2							RISDILNSVRRGSGTPEAEC	Corresponds to amino acid residues R449 to E467; Before CaMAD, repeated 3X.				Q13554	Q13554	Q13554	Q13554
327	165	NK019-3	CaMK2d	Pan-specific	Calcium/calmodulin-dependent protein-serine kinase 2 delta	3	15768	36	1013	15936.5	17977.6	19665.9	1688.32	8.58501	3	17302	32	975	16838.2	17835.3	18375.6	540.36	2.94063	11.5256	-6.5611			CAMK2d	X	PSTK	Protein kinase - Non-receptor protein-serine/threonine	Protein-serine/threonine kinase	CAMK	CAMK2							CTRFTDEYQLFEELGKGAFS	Corresponds to amino acid residues C7 to S26; N-terminus and kinase domain I, highly conserved in all CaMK2 isoforms.			EC 2.7.11.17; Protein kinase, Ser/Thr (non-receptor); CAMK domain target; CAMK</A> group; CAMK2 family	Q13557	Q13557	Q13557	Q13557
328	165	NK019-3	CaMK2d	Pan-specific	Calcium/calmodulin-dependent protein-serine kinase 2 delta	3	18314	42	1036	18929.8	21354.3				3	17448	42	1026	17858.6	18916								CAMK2d	X	PSTK	Protein kinase - Non-receptor protein-serine/threonine	Protein-serine/threonine kinase	CAMK	CAMK2							CTRFTDEYQLFEELGKGAFS	Corresponds to amino acid residues C7 to S26; N-terminus and kinase domain I, highly conserved in all CaMK2 isoforms.				Q13557	Q13557	Q13557	Q13557
329	166	NK020-1	CaMK2g	Pan-specific	Calcium/calmodulin-dependent protein-serine kinase 2 gamma	0	4896	32	937	4557.57	5141.29	5693.21	551.916	9.69429	0	6908	34	792	5444.21	5766.57	6012.71	246.137	4.09361	13.7879	5.61203			CaMK2g	X	PSTK	Protein kinase - Non-receptor protein-serine/threonine	Protein-serine/threonine kinase	CAMK	CAMK2							CDGIKGSTESSNTTTEDEDL	Corresponds to amino acid residues D376 to L394; Before CaMAD, highly conserved in all CaMK2 isoforms.			EC 2.7.11.17; Protein kinase, Ser/Thr (non-receptor); CAMK domain target; CAMK</A> group; CAMK2 family	Q13555	Q13555	Q13555
330	166	NK020-1	CaMK2g	Pan-specific	Calcium/calmodulin-dependent protein-serine kinase 2 gamma	3	5768	43	967	5536.07	6245.12				3	6132	34	969	5908.96	6258.85								CaMK2g	X	PSTK	Protein kinase - Non-receptor protein-serine/threonine	Protein-serine/threonine kinase	CAMK	CAMK2							CDGIKGSTESSNTTTEDEDL	Corresponds to amino acid residues D376 to L394; Before CaMAD, highly conserved in all CaMK2 isoforms.				Q13555	Q13555	Q13555
331	167	NK021-2 (NK021-3)	CaMK4 (CaMPK4)	Pan-specific	Calcium/calmodulin-dependent protein-serine kinase 4	0	4576	28	858	3902.18	4401.97	4760.14	358.176	7.52449	0	5486	22	830	4535.12	4803.66	4693.22	110.438	2.35315	9.87764	-1.40594			CAMK4	X	PSTK	Protein kinase - Non-receptor protein-serine/threonine	Protein-serine/threonine kinase	CAMK	CAMK1							CPQQDAILPEY	Corresponds to amino acid residues Q466 to Y474; C-terminus.			Protein kinase, Ser/Thr (non-receptor); EC 2.7.11.17; CAMK domain target; CAMK</A> group; CAMK1 family	Q16566	Q16566	Q16566	Q16566
332	167	NK021-2 (NK021-3)	CaMK4 (CaMPK4)	Pan-specific	Calcium/calmodulin-dependent protein-serine kinase 4	3	4787	36	955	4537.2	5118.32				3	4953	42	881	4326.59	4582.78								CAMK4	X	PSTK	Protein kinase - Non-receptor protein-serine/threonine	Protein-serine/threonine kinase	CAMK	CAMK1							CPQQDAILPEY	Corresponds to amino acid residues Q466 to Y474; C-terminus.				Q16566	Q16566	Q16566	Q16566
333	168	NK021 SG-KAP-CA003	CaMK4 (CaMPK4)	Pan-specific	Calcium/calmodulin-dependent protein-serine kinase 4	0	5176	32	863	4439.27	5007.84	5334.03	326.19	6.11527	0	6456	50	792	5073.55	5373.97	5330.73	43.2355	0.81106	6.92633	-0.0618427			CAMK4	X	PSTK	Protein kinase - Non-receptor protein-serine/threonine	Protein-serine/threonine kinase	CAMK	CAMK1							CSSVTSSTENLVPDYWID	Corresponds to amino acid residues C14 to D31; N-terminus.			Protein kinase, Ser/Thr (non-receptor); EC 2.7.11.17; CAMK domain target; CAMK</A> group; CAMK1 family	Q16566	Q16566	Q16566	Q16566
334	168	NK021 SG-KAP-CA003	CaMK4 (CaMPK4)	Pan-specific	Calcium/calmodulin-dependent protein-serine kinase 4	3	5898	50	858	5017.58	5660.22				3	5821	50	865	4991.91	5287.5								CAMK4	X	PSTK	Protein kinase - Non-receptor protein-serine/threonine	Protein-serine/threonine kinase	CAMK	CAMK1							CSSVTSSTENLVPDYWID	Corresponds to amino acid residues C14 to D31; N-terminus.				Q16566	Q16566	Q16566	Q16566
335	169	PK556	CaMK4 (CaMPK4)	T200	Calcium/calmodulin-dependent protein-serine kinase 4	3	11074	29	1177	13000	14665	15667.5	1002.53	6.39876	3	13586	36	1183	16029.6	16978.8	16924.2	54.6374	0.322836	6.7216	8.02091			CAMK4	X	PSTK	Protein kinase - Non-receptor protein-serine/threonine	Protein-serine/threonine kinase	CAMK	CAMK1							LMK(pT)VCG(bA)C	Corresponds to amino acid residues L197 to G203; In the protein kinase catalytic domain.	T200 phosphorylation stimulates phosphotransferase activity and regulates transcription. This is one of the major in vivo phosphorylation sites in CaMK4 (≥13 reports from high throughput mass spectrometry studies).	CaMKK1	Protein kinase, Ser/Thr (non-receptor); EC 2.7.11.17; CAMK domain target; CAMK</A> group; CAMK1 family	Q16566	Q16566	Q16566	Q16566
336	169	PK556	CaMK4 (CaMPK4)	T200	Calcium/calmodulin-dependent protein-serine kinase 4	3	12396	30	1195	14777.4	16670				3	13635	69	1174	15926.5	16869.5								CAMK4	X	PSTK	Protein kinase - Non-receptor protein-serine/threonine	Protein-serine/threonine kinase	CAMK	CAMK1							LMK(pT)VCG(bA)C	Corresponds to amino acid residues L197 to G203; In the protein kinase catalytic domain.	T200 phosphorylation stimulates phosphotransferase activity and regulates transcription. This is one of the major in vivo phosphorylation sites in CaMK4 (≥13 reports from high throughput mass spectrometry studies).	CaMKK1		Q16566	Q16566	Q16566	Q16566
337	170	NK022	CaMKK1 (CaMKK)	Pan-specific	Calcium/calmodulin-dependent protein-serine kinase kinase	0	12126	48	754	9106.81	10273.2	9815.69	457.501	4.66091	0	12120	28	669	8089.55	8568.55	8552.73	15.8183	0.18495	4.84586	-12.8667			CaMKK1	X	PSTK	Protein kinase - Non-receptor protein-serine/threonine	Protein-serine/threonine kinase	Other	CAMKK	Meta						CGKSPELPGVQEDEA	Corresponds to amino acid residues G490 to A503; near the very C-terminus of the kinase.			Protein kinase, Ser/Thr (non-receptor); EC 2.7.11.17; Other group; CAMKK family; Meta subfamily	Q8N5S9	Q8N5S9	Q8N5S9
338	170	NK022	CaMKK1 (CaMKK)	Pan-specific	Calcium/calmodulin-dependent protein-serine kinase kinase	3	12502	46	666	8295.7	9358.19				3	11608	28	696	8059.68	8536.91								CaMKK1	X	PSTK	Protein kinase - Non-receptor protein-serine/threonine	Protein-serine/threonine kinase	Other	CAMKK	Meta						CGKSPELPGVQEDEA	Corresponds to amino acid residues G490 to A503; near the very C-terminus of the kinase.				Q8N5S9	Q8N5S9	Q8N5S9
339	171	PK557	CaMKK1 (CaMKK)	S74	Calcium/calmodulin-dependent protein-serine kinase kinase	0	1476	28	475	687.8	775.892	562.711	213.181	37.8846	0	876	16	365	313.9	332.487	691.253	358.766	51.9008	89.7854	22.8433			CaMKK1	X	PSTK	Protein kinase - Non-receptor protein-serine/threonine	Protein-serine/threonine kinase	Other	CAMKK	Meta						RKL(pS)LQE(bA)C	Corresponds to amino acid residues R71 to E77; In the N-terminal quarter of the protein located before the kinase catalytic domain.	S74 phosphorylation stimulates phosphotransferase activity and inhibits phosphotransferase activity by inducing binding to 14-3-3 eta. This is the major in vivo phosphorylation sites in CaMMK1 (≥75 reports from high throughput mass spectrometry studies).	PKACa (PRKACA)	Protein kinase, Ser/Thr (non-receptor); EC 2.7.11.17; Other group; CAMKK family; Meta subfamily	Q8N5S9	Q8N5S9	Q8N5S9
340	171	PK557	CaMKK1 (CaMKK)	S74	Calcium/calmodulin-dependent protein-serine kinase kinase	0	696	18	457	309.846	349.53				0	2305	52	440	991.32	1050.02								CaMKK1	X	PSTK	Protein kinase - Non-receptor protein-serine/threonine	Protein-serine/threonine kinase	Other	CAMKK	Meta						RKL(pS)LQE(bA)C	Corresponds to amino acid residues R71 to E77; In the N-terminal quarter of the protein located before the kinase catalytic domain.	S74 phosphorylation stimulates phosphotransferase activity and inhibits phosphotransferase activity by inducing binding to 14-3-3 eta. This is the major in vivo phosphorylation sites in CaMMK1 (≥75 reports from high throughput mass spectrometry studies).	PKACa (PRKACA)		Q8N5S9	Q8N5S9	Q8N5S9
341	172	NK366-1	CaMKKb (CaMKK2)	Pan-specific	Calcium/calmodulin-dependent protein kinase kinase 2	0	312	20	419	122.348	138.018	125.722	12.296	9.78035	0	310	14	416	123.136	130.427	164.034	33.6067	20.4877	30.268	30.4735				X	PSTK	Protein kinase - Non-receptor protein-serine/threonine	Protein-serine/threonine kinase	Other	CAMKK	Meta						Not precisely defined.	Antibody raised against amino acid residues 1-95 mapping at the N-terminus of human CaMKKβ.			Protein kinase, Ser/Thr (non-receptor); EC 2.7.11.17; Other group; CAMKK family; Meta subfamily	Q96RR4	Q96RR4	Q96RR4	Q96RR4
342	172	NK366-1	CaMKKb (CaMKK2)	Pan-specific	Calcium/calmodulin-dependent protein kinase kinase 2	0	282	16	378	100.548	113.426				0	410	18	476	186.592	197.641									X	PSTK	Protein kinase - Non-receptor protein-serine/threonine	Protein-serine/threonine kinase	Other	CAMKK	Meta						Not precisely defined.	Antibody raised against amino acid residues 1-95 mapping at the N-terminus of human CaMKKβ.				Q96RR4	Q96RR4	Q96RR4	Q96RR4
343	173	PN505	Cas-L	Y166	Enhancer of filamentation 1	0	8042	20	581	4660.78	5257.72	5762.79	505.068	8.7643	0	5572	20	607	3370.06	3569.61	4850.81	1281.2	26.412	35.1763	-15.8253														X		GYV(pY)EYP(bA)C	Corresponds to amino acid residues G163 to P169; In the region between the SH3_9 and Serine_rich domains.	The effect of Y166 phosphorylation is unclear. This is the second major in vivo phosphorylation site in Cas-L (≥569 reports from high throughput mass spectrometry studies).		Adapter/scaffold protein	Q14511	Q14511		Q14511
344	173	PN505	Cas-L	Y166	Enhancer of filamentation 1	0	9094	30	613	5556.23	6267.86				0	9114	40	638	5789.21	6132.01																			X		GYV(pY)EYP(bA)C	Corresponds to amino acid residues G163 to P169; In the region between the SH3_9 and Serine_rich domains.	The effect of Y166 phosphorylation is unclear. This is the second major in vivo phosphorylation site in Cas-L (≥569 reports from high throughput mass spectrometry studies).			Q14511	Q14511		Q14511
345	174	NK023-1	CASK (/Lin2)	Pan-specific	Calcium/calmodulin-dependent protein-serine kinase (Lin2 homolog)	0	540	16	536	280.864	316.836	512.705	195.869	38.203	0	486	18	498	233.064	246.864	395.491	148.627	37.5803	75.7833	-22.8619				X	PSTK	Protein kinase - Non-receptor protein-serine/threonine	Protein-serine/threonine kinase	CAMK	CASK							Not precisely defined.	Antibody raised against amino acid residues 353-459 of human CASK.			EC 2.7.11.1; Adaptor/scaffold; Protein kinase, Ser/Thr (non-receptor); CAMK group; CASK family	O14936	O14936	O14936
346	174	NK023-1	CASK (/Lin2)	Pan-specific	Calcium/calmodulin-dependent protein-serine kinase (Lin2 homolog)	0	1025	20	625	628.125	708.574				0	962	28	550	513.7	544.117									X	PSTK	Protein kinase - Non-receptor protein-serine/threonine	Protein-serine/threonine kinase	CAMK	CASK							Not precisely defined.	Antibody raised against amino acid residues 353-459 of human CASK.				O14936	O14936	O14936
347	181	NN147-2	Caveolin 1	Pan-specific	Caveolin 1	0	391	16	474	177.75	200.516	245.238	44.7226	18.2364	0	532	14	496	256.928	272.141	347.161	75.0198	21.6095	39.8459	41.5607																Not precisely defined.	Antibody raised against purified Glut4 vesicles from rat adipocytes.			Adapter/scaffold protein	Q03135	Q03135		Q03135
348	181	NN147-2	Caveolin 1	Pan-specific	Caveolin 1	0	530	20	504	257.04	289.961				0	748	18	546	398.58	422.181																					Not precisely defined.	Antibody raised against purified Glut4 vesicles from rat adipocytes.				Q03135	Q03135		Q03135
349	182	PN147	Caveolin 1	Y14	Caveolin 1	3	2852	28	546	1541.9	1739.39	873.456	865.931	99.1386	3	30	12	690	12.42	13.1554	49.3614	36.206	73.3488	172.487	-94.3487																HL(pY)TV	Corresponds to amino acid residues H12 to V16; Surrounds the Y14 phosphosite.	Y14 phosphorylation induces activation and interaction with CSK, Grb7, MMP9 and TRAF2. This is one of the major in vivo phosphorylation sites in caveolin 1 (≥845 reports from high throughput mass spectrometry studies).	Abl1, Fyn; InsR; Src	Adapter/scaffold protein	Q03135	Q03135		Q03135
350	182	PN147	Caveolin 1	Y14	Caveolin 1	3	20	10	667	6.67	7.52428				3	238	22	374	80.784	85.5674																					HL(pY)TV	Corresponds to amino acid residues H12 to V16; Surrounds the Y14 phosphosite.	Y14 phosphorylation induces activation and interaction with CSK, Grb7, MMP9 and TRAF2. This is one of the major in vivo phosphorylation sites in caveolin 1 (≥845 reports from high throughput mass spectrometry studies).	Abl1, Fyn; InsR; Src		Q03135	Q03135		Q03135
351	183	PN217	Caveolin 1	Y14	Caveolin 1	0	903	30	576	502.848	567.251	581.871	14.6199	2.51256	0	692	17	477	321.975	341.04	401.496	60.4561	15.0577	17.5703	-30.9992																Not precisely defined.	Antibody raised against amino acid residues that encompass the Y14 phosphosite.	Y14 phosphorylation induces activation and interaction with CSK, Grb7, MMP9 and TRAF2. This is one of the major in vivo phosphorylation sites in caveolin 1 (≥845 reports from high throughput mass spectrometry studies).	Abl1, Fyn; InsR; Src	Adapter/scaffold protein	Q03135	Q03135		Q03135
352	183	PN217	Caveolin 1	Y14	Caveolin 1	0	896	32	612	528.768	596.491				0	852	26	528	436.128	461.952																					Not precisely defined.	Antibody raised against amino acid residues that encompass the Y14 phosphosite.	Y14 phosphorylation induces activation and interaction with CSK, Grb7, MMP9 and TRAF2. This is one of the major in vivo phosphorylation sites in caveolin 1 (≥845 reports from high throughput mass spectrometry studies).	Abl1, Fyn; InsR; Src		Q03135	Q03135		Q03135
353	184	NN022-1	Caveolin 2	Pan-specific	Caveolin 2	0	3764	18	334	1251.16	1411.41	1053.41	357.999	33.9847	0	4808	14	309	1481.35	1569.06	1175.85	393.215	33.441	67.4257	11.6227																Epitope undefined.				Adapter/scaffold protein	P51636	P51636
354	184	NN022-1	Caveolin 2	Pan-specific	Caveolin 2	0	1632	14	381	616.458	695.412				0	2327	18	320	738.88	782.631																					Epitope undefined.					P51636	P51636
355	185	PN018	Caveolin 2	S36	Caveolin 2	0	200	16	297	54.648	61.6472	51.4809	10.1662	19.7476	0	469	14	284	129.22	136.871	88.0333	48.8382	55.4769	75.2245	71.0017																Epitope undefined.	Antibody raised against amino acid residues that encompass the S36 phosphosite.	S36 phosphorylation induces activity. This is one of the minor in vivo phosphorylation sites in caveolin 2 (≥9 reports from high throughput mass spectrometry studies).	CK2a1 (CSNK2A1)	Adapter/scaffold protein	P51636	P51636
356	185	PN018	Caveolin 2	S36	Caveolin 2	0	126	14	327	36.624	41.3147				0	130	14	319	37.004	39.1951																					Epitope undefined.	Antibody raised against amino acid residues that encompass the S36 phosphosite.	S36 phosphorylation induces activity. This is one of the minor in vivo phosphorylation sites in caveolin 2 (≥9 reports from high throughput mass spectrometry studies).	CK2a1 (CSNK2A1)		P51636	P51636
357	186	NN171-2	Cbl	Pan-specific	E3 ubiquitin-protein ligase CBL	0	1956	18	624	1209.31	1364.2	1302.28	61.9168	4.75449	0	1417	16	465	651.465	690.04	926.332	236.292	25.5083	30.2628	-28.8685						Ubiquitin protein ligase										Not precisely defined.	Antibody raised against amino acid residues 892-906 at the C-terminus of human Cbl.			Ubiquitin conjugating system; EC 6.3.2.-; Ligase; Adaptor/scaffold	P22681	P22681		P22681
358	186	NN171-2	Cbl	Pan-specific	E3 ubiquitin-protein ligase CBL	0	1902	16	583	1099.54	1240.36				0	2032	18	545	1097.63	1162.62											Ubiquitin protein ligase										Not precisely defined.	Antibody raised against amino acid residues 892-906 at the C-terminus of human Cbl.				P22681	P22681		P22681
359	187	PN743	Cbl	Y674	E3 ubiquitin-protein ligase CBL	0	9390	14	628	5888.13	6642.26	6686.99	44.7215	0.668784	0	8146	22	554	4500.7	4767.19	5927.08	1159.89	19.5693	20.2381	-11.3639						Ubiquitin protein ligase										NAI(pY)SLAAC	Corresponds to amino acid residues N671 to A678.	The effect of Y674 phosphorylation is unclear. This is the major in vivo phosphorylation site in Cbl (≥732 reports from high throughput mass spectrometry studies). This human phosphosite is highly conserved in vertebrates and also found in fish.		Ubiquitin conjugating system; EC 6.3.2.-; Ligase; Adaptor/scaffold	P22681	P22681		P22681
360	187	PN743	Cbl	Y674	E3 ubiquitin-protein ligase CBL	0	9386	18	637	5967.42	6731.71				0	11542	26	581	6690.8	7086.97											Ubiquitin protein ligase										NAI(pY)SLAAC	Corresponds to amino acid residues N671 to A678.	The effect of Y674 phosphorylation is unclear. This is the major in vivo phosphorylation site in Cbl (≥732 reports from high throughput mass spectrometry studies). This human phosphosite is highly conserved in vertebrates and also found in fish.			P22681	P22681		P22681
361	188	PN171	Cbl	Y700	E3 ubiquitin-protein ligase CBL	0	2918	18	384	1113.6	1256.23	1076.92	179.303	16.6496	0	2886	18	329	943.572	999.443	1060.87	61.4269	5.79024	22.4398	-1.49068						Ubiquitin protein ligase										TE(pY)MT	Corresponds to amino acid residues T768 to T772.	Y700 phosphorylation induces interaction with CRK, Src, and VAV1. This is one of the major in vivo phosphorylation sites in Cbl (≥505 reports from high throughput mass spectrometry studies).	Abl1; Fyn; InsR; Lck; Src; Syk; Yes	Ubiquitin conjugating system; EC 6.3.2.-; Ligase; Adaptor/scaffold	P22681	P22681		P22681
362	188	PN171	Cbl	Y700	E3 ubiquitin-protein ligase CBL	0	1938	16	414	795.708	897.62				0	2608	30	411	1059.56	1122.3											Ubiquitin protein ligase										TE(pY)MT	Corresponds to amino acid residues T768 to T772.	Y700 phosphorylation induces interaction with CRK, Src, and VAV1. This is one of the major in vivo phosphorylation sites in Cbl (≥505 reports from high throughput mass spectrometry studies).	Abl1; Fyn; InsR; Lck; Src; Syk; Yes		P22681	P22681		P22681
363	189	PN218	Cbl	Y700	E3 ubiquitin-protein ligase CBL	0	318	18	504	151.2	170.565	182.879	12.3141	6.73345	0	378	14	470	171.08	181.21	183.885	2.67451	1.45445	8.1879	0.549643						Ubiquitin protein ligase										Not precisely defined.	Antibody raised against amino acid residues surrounding the phosphorylated Y700 of human Cbl.	Y700 phosphorylation induces interaction with CRK, Src, and VAV1. This is one of the major in vivo phosphorylation sites in Cbl (≥505 reports from high throughput mass spectrometry studies).	Abl1; Fyn; InsR; Lck; Src; Syk; Yes	Ubiquitin conjugating system; EC 6.3.2.-; Ligase; Adaptor/scaffold	P22681	P22681		P22681
364	189	PN218	Cbl	Y700	E3 ubiquitin-protein ligase CBL	0	360	16	503	173.032	195.193				0	368	26	515	176.13	186.559											Ubiquitin protein ligase										Not precisely defined.	Antibody raised against amino acid residues surrounding the phosphorylated Y700 of human Cbl.	Y700 phosphorylation induces interaction with CRK, Src, and VAV1. This is one of the major in vivo phosphorylation sites in Cbl (≥505 reports from high throughput mass spectrometry studies).	Abl1; Fyn; InsR; Lck; Src; Syk; Yes		P22681	P22681		P22681
365	190	PN744	CBS	S227	Cystathionine beta-synthase	0	2562	18	552	1404.29	1584.15	1691.44	107.29	6.34315	0	2636	16	513	1344.06	1423.65	1432.26	8.6114	0.601247	6.9444	-15.323															X	RNA(pS)NPLAC	Corresponds to amino acid residues R224 to A 231.	S227 phosphorylation stimulates enzyme activity. This phosphorylation site has not been detected in high throughput mass spectrometry studies. in CBS. This human phosphosite is highly conserved in vertebrates and also found in sea urchin.	PKG1		P35520	P35520
366	190	PN744	CBS	S227	Cystathionine beta-synthase	0	2739	18	586	1594.51	1798.73				0	2510	14	545	1360.32	1440.87																				X	RNA(pS)NPLAC	Corresponds to amino acid residues R224 to A 231.	S227 phosphorylation stimulates enzyme activity. This phosphorylation site has not been detected in high throughput mass spectrometry studies. in CBS. This human phosphosite is highly conserved in vertebrates and also found in sea urchin.	PKG1		P35520	P35520
367	191	NP001	CD45 (PTPRC; Receptor-type tyrosine-protein phosphatase C)	Pan-specific	Receptor protein-tyrosine phosphatase CD45	0	928	16	343	312.816	352.881	252.768	100.112	39.6064	0	198	18	506	91.08	96.4731	116.682	20.2092	17.3199	56.9263	-53.8382					PYP	Protein phosphatase - Receptor protein-tyrosine phosphatase							X			Epitope undefined.				EC 3.1.3.48; Receptor protein phosphatase, tyrosine	P08575	P08575
368	191	NP001	CD45 (PTPRC; Receptor-type tyrosine-protein phosphatase C)	Pan-specific	Receptor protein-tyrosine phosphatase CD45	0	372	14	378	135.324	152.656				0	392	13	341	129.239	136.892										PYP	Protein phosphatase - Receptor protein-tyrosine phosphatase							X			Epitope undefined.					P08575	P08575
369	192	PP527	CD45 (PTPRC; Receptor-type tyrosine-protein phosphatase C)	Y1216		0	11017	20	637	7005.09	7902.28	8348.45	446.171	5.34435	0	12756	26	575	7319.75	7753.17	7823.38	70.212	0.897464	6.24182	-6.28944					PYP	Protein phosphatase - Receptor protein-tyrosine phosphatase							X			FEQ(pY)QFL(bA)C	Corresponds to amino acid residues F1215 to L1221.	Y1216 phosphorylation stimulates phosphatase activity. Phosphorylation at this site has only be reported in a single mass spectrometry study. This human phosphosite is highly conserved in vertebrates and also found in fish.	CSK	EC 3.1.3.48; Receptor protein phosphatase, tyrosine	P08575	P08575
370	192	PP527	CD45 (PTPRC; Receptor-type tyrosine-protein phosphatase C)	Y1216		0	12454	20	627	7796.12	8794.62				0	12197	20	612	7452.32	7893.59										PYP	Protein phosphatase - Receptor protein-tyrosine phosphatase							X			FEQ(pY)QFL(bA)C	Corresponds to amino acid residues F1215 to L1221.	Y1216 phosphorylation stimulates phosphatase activity. Phosphorylation at this site has only be reported in a single mass spectrometry study. This human phosphosite is highly conserved in vertebrates and also found in fish.	CSK		P08575	P08575
371	193	NK024	CDC2L5 (CHED, CDK13)	Pan-specific	Cholinesterase-related cell division controller	0	348	18	577	190.41	214.797	232.419	17.6217	7.58187	0	431	24	513	208.791	221.154	251.731	30.5768	12.1466	19.7285	8.3091			CHED	X	PSTK	Protein kinase - Non-receptor protein-serine/threonine	Protein-serine/threonine kinase	CMGC	CDK	CRK7	X					Epitope undefined.				EC 2.7.11.22; Protein kinase, Ser/Thr (non-receptor); CMGC domain target; CMGC</A> group; CDK family; CRK7 subfamily; CDK/CRK7 subfamily	Q14004	Q14004	Q14004
372	193	NK024	CDC2L5 (CHED, CDK13)	Pan-specific	Cholinesterase-related cell division controller	0	415	22	564	221.652	250.041				0	422	20	663	266.526	282.308								CHED	X	PSTK	Protein kinase - Non-receptor protein-serine/threonine	Protein-serine/threonine kinase	CMGC	CDK	CRK7	X					Epitope undefined.					Q14004	Q14004	Q14004
373	194	NK024-2	CDC2L5 (CHED, CDK13)	Pan-specific	CDC2-related protein kinase 5	0	2214	19	598	1312.61	1480.73	1611.51	130.787	8.11579	0	2612	24	596	1542.45	1633.78	1565.56	68.2239	4.3578	12.4736	-2.85176			CHED	X	PSTK	Protein kinase - Non-receptor protein-serine/threonine	Protein-serine/threonine kinase	CMGC	CDK	CRK7						CGPRYGETKEKDIDWGKR	Corresponds to amino acid residues C683 to R700; Just before kinase catalytic domain.			EC 2.7.11.22; Protein kinase, Ser/Thr (non-receptor); CMGC domain target; CMGC</A> group; CDK family; CRK7 subfamily; CDK/CRK7 subfamily	Q14004	Q14004	Q14004
374	194	NK024-2	CDC2L5 (CHED, CDK13)	Pan-specific	CDC2-related protein kinase 5	3	2426	24	643	1544.49	1742.3				3	2273	22	628	1413.63	1497.33								CHED	X	PSTK	Protein kinase - Non-receptor protein-serine/threonine	Protein-serine/threonine kinase	CMGC	CDK	CRK7						CGPRYGETKEKDIDWGKR	Corresponds to amino acid residues C683 to R700; Just before kinase catalytic domain.				Q14004	Q14004	Q14004
375	195	PN576	CDC5L	T385	Cell division cycle 5-like protein	0	19495	34	807	15705	17716.5	17295.3	421.194	2.43531	0	22511	34	798	17936.6	18998.7	19833.5	834.738	4.20874	6.64405	14.6755						Transcription protein; RNA processing					X					CGGLN(pT)PLHE	Corresponds to amino acid residues C381 to E389.	The effect of T385 phosphorylation is unclear. This is one of the major in vivo phosphorylation sites in CDC5L (≥66 reports from high throughput mass spectrometry studies).	ERK1 (MAPK3)	Transcription factor; RNA processing	Q99459	Q99459
376	195	PN576	CDC5L	T385	Cell division cycle 5-like protein	3	16370	40	916	14958.3	16874.1				3	21813	108	899	19512.8	20668.2											Transcription protein; RNA processing					X					CGGLN(pT)PLHE	Corresponds to amino acid residues C381 to E389.	The effect of T385 phosphorylation is unclear. This is one of the major in vivo phosphorylation sites in CDC5L (≥66 reports from high throughput mass spectrometry studies).	ERK1 (MAPK3)		Q99459	Q99459
377	196	PK558	CDC7	T376	Cell division cycle 7-related protein kinase	0	11024	22	698	7679.4	8662.95	8888.67	225.716	2.53937	0	11268	16	594	6683.69	7079.45	7318.64	239.196	3.26831	5.80768	-17.6633			CDC7	X	PSTK	Protein kinase - Non-receptor protein-serine/threonine	Protein-serine/threonine kinase	Other	CDC7							RAG(pT)PGF(bA)C	Corresponds to amino acid residues R373 to F379; In the protein kinase catalytic domain activation T loop region between subdomains VII and VIII.	T376 phosphorylation was originally suggested to be stimulatory based on loss of phosphotransferase activity with an alanine substitution. However, it is predicted to be inhibitory for phosphotransferase activity. This phosphosite is located in the kinase activation loop just before the catalytic subdomain VIII. This is one of the major in vivo phosphorylation sites in CDC7 (≥13 reports from high…	CDK1 (CDC2); CDK2	EC 2.7.11.1; Protein kinase, Ser/Thr (non-receptor); Other group; CDC7 family	O00311	O00311	O00311
378	196	PK558	CDC7	T376	Cell division cycle 7-related protein kinase	0	11821	26	685	8079.57	9114.39				0	11954	22	598	7135.34	7557.84								CDC7	X	PSTK	Protein kinase - Non-receptor protein-serine/threonine	Protein-serine/threonine kinase	Other	CDC7							RAG(pT)PGF(bA)C	Corresponds to amino acid residues R373 to F379; In the protein kinase catalytic domain activation T loop region between subdomains VII and VIII.	T376 phosphorylation was originally suggested to be stimulatory based on loss of phosphotransferase activity with an alanine substitution. However, it is predicted to be inhibitory for phosphotransferase activity. This phosphosite is located in the kinase activation loop just before the catalytic subdomain VIII. This is one of the major in vivo phosphorylation sites in CDC7 (≥13 reports from high…	CDK1 (CDC2); CDK2		O00311	O00311	O00311
379	197	NK025-6	CDK1 (CDC2)	Pan-specific	Cyclin-dependent protein-serine kinase 1; Cell division control protein 2 homologue	0	491	18	564	266.772	300.939	406.978	106.038	26.055	0	454	12	443	195.806	207.4	363.467	156.066	42.9383	68.9934	-10.6912			CDK1	X	PSTK	Protein kinase - Non-receptor protein-serine/threonine	Protein-serine/threonine kinase	CMGC	CDK	CDC2						Not precisely defined.	Antibody raised against amino acid residues at the C-terminus of human Cdc2 p34.			EC 2.7.11.23; EC 2.7.11.22; Protein kinase, Ser/Thr (non-receptor); CMGC group; CDK family; CDK/CDK1 subfamily; CDK1 subfamily	P06493	P06493	P06493	P06493
380	197	NK025-6	CDK1 (CDC2)	Pan-specific	Cyclin-dependent protein-serine kinase 1; Cell division control protein 2 homologue	0	829	14	558	454.77	513.016				0	786	16	637	490.49	519.533								CDK1	X	PSTK	Protein kinase - Non-receptor protein-serine/threonine	Protein-serine/threonine kinase	CMGC	CDK	CDC2						Not precisely defined.	Antibody raised against amino acid residues at the C-terminus of human Cdc2 p34.				P06493	P06493	P06493	P06493
381	198	NK025-1	CDK1 (CDC2)	Pan-specific	Cyclin-dependent protein-serine kinase 1; Cell division control protein 2 homologue	0	389	14	404	151.5	170.904	201.129	30.2257	15.028	0	568	12	417	231.852	245.581	214.614	30.9661	14.4287	29.4567	6.70465			CDK1	X	PSTK	Protein kinase - Non-receptor protein-serine/threonine	Protein-serine/threonine kinase	CMGC	CDK	CDC2						Epitope undefined.				EC 2.7.11.23; EC 2.7.11.22; Protein kinase, Ser/Thr (non-receptor); CMGC group; CDK family; CDK/CDK1 subfamily; CDK1 subfamily	P06493	P06493	P06493	P06493
382	198	NK025-1	CDK1 (CDC2)	Pan-specific	Cyclin-dependent protein-serine kinase 1; Cell division control protein 2 homologue	0	456	14	464	205.088	231.355				0	419	12	426	173.382	183.648								CDK1	X	PSTK	Protein kinase - Non-receptor protein-serine/threonine	Protein-serine/threonine kinase	CMGC	CDK	CDC2						Epitope undefined.					P06493	P06493	P06493	P06493
383	199	NK204	CDK1 (CDC2)	Pan-specific	Cyclin-dependent protein-serine kinase 1; Cell division control protein 2 homologue	0	10	2	536	4.288	4.8372	5.19818	0.360985	6.94444	0	14	2	519	6.228	6.59678	7.048	0.451225	6.40216	13.3466	35.5859			CDK1	X	PSTK	Protein kinase - Non-receptor protein-serine/threonine	Protein-serine/threonine kinase	CMGC	CDK	CDC2						EGVPSTAIREISLLKEGGC	Corresponds to amino acid residues E42 to E57; Kinase catalytic subdomain 3.			EC 2.7.11.23; EC 2.7.11.22; Protein kinase, Ser/Thr (non-receptor); CMGC group; CDK family; CDK/CDK1 subfamily; CDK1 subfamily	P06493	P06493	P06493	P06493
384	199	NK204	CDK1 (CDC2)	Pan-specific	Cyclin-dependent protein-serine kinase 1; Cell division control protein 2 homologue	2	10	2	616	4.928	5.55917				2	18	6	590	7.08	7.49922								CDK1	X	PSTK	Protein kinase - Non-receptor protein-serine/threonine	Protein-serine/threonine kinase	CMGC	CDK	CDC2						EGVPSTAIREISLLKEGGC	Corresponds to amino acid residues E42 to E57; Kinase catalytic subdomain 3.				P06493	P06493	P06493	P06493
385	200	PK559	CDK1 (CDC2)	T14	Cyclin-dependent protein-serine kinase 1; Cell division control protein 2 homologue	0	11805	17	722	8510.94	9600.99	9666.83	65.8369	0.681059	0	14462	22	595	8591.8	9100.54	9756.43	655.886	6.7226	7.40366	0.926837			CDK1	X	PSTK	Protein kinase - Non-receptor protein-serine/threonine	Protein-serine/threonine kinase	CMGC	CDK	CDC2						GEG(pT)YGV(bA)C	Corresponds to amino acid residues G11 to V17; In the protein kinase catalytic domain in subdomain I.	T14 phosphorylation inhibits phosphotransferase activity. This phosphosite is located in the kinase subdomain I region, which is involved in binding the phosphates in the ATP substrate. Phosphorylation regulates cell cycle progression. This is one of the major in vivo phosphorylation sites in CDK1 (≥1823 reports from high throughput mass spectrometry studies).	MYT1 (PKMYT1)	EC 2.7.11.23; EC 2.7.11.22; Protein kinase, Ser/Thr (non-receptor); CMGC group; CDK family; CDK/CDK1 subfamily; CDK1 subfamily	P06493	P06493	P06493	P06493
386	200	PK559	CDK1 (CDC2)	T14	Cyclin-dependent protein-serine kinase 1; Cell division control protein 2 homologue	0	13194	22	655	8627.66	9732.67				0	14708	36	670	9830.24	10412.3								CDK1	X	PSTK	Protein kinase - Non-receptor protein-serine/threonine	Protein-serine/threonine kinase	CMGC	CDK	CDC2						GEG(pT)YGV(bA)C	Corresponds to amino acid residues G11 to V17; In the protein kinase catalytic domain in subdomain I.	T14 phosphorylation inhibits phosphotransferase activity. This phosphosite is located in the kinase subdomain I region, which is involved in binding the phosphates in the ATP substrate. Phosphorylation regulates cell cycle progression. This is one of the major in vivo phosphorylation sites in CDK1 (≥1823 reports from high throughput mass spectrometry studies).	MYT1 (PKMYT1)		P06493	P06493	P06493	P06493
387	201	PK560	CDK1 (CDC2)	T14+Y15	Cyclin-dependent protein-serine kinase 1; Cell division control protein 2 homologue	0	14241	21	713	10138.9	11437.4	10972.8	464.587	4.23398	0	16411	20	629	10309.9	10920.4	10137.3	783.124	7.72518	11.9592	-7.61462			CDK1	X	PSTK	Protein kinase - Non-receptor protein-serine/threonine	Protein-serine/threonine kinase	CMGC	CDK	CDC2						EG(pT)(pY)GVV(bA)C	Corresponds to amino acid residues E12 to V18; In the protein kinase catalytic domain in subdomain I.	T14 and Y15 phosphorylation inhibits phosphotransferase activity. These phosphosites are located in the kinase subdomain I region, which is involved in binding the phosphates in the ATP substrate. Phosphorylation regulates cell cycle progression. These are two of the major in vivo phosphorylation sites in CDK1 (≥1823 and ≥3976 reports, respectively, by mass spectrometry).	T14: MYT1 (PKMYT1). Y15: CDK1 (CDC2); Chk1 (CHEK1); MYT1 (PKMYT1); Src; Wee1.	EC 2.7.11.23; EC 2.7.11.22; Protein kinase, Ser/Thr (non-receptor); CMGC group; CDK family; CDK/CDK1 subfamily; CDK1 subfamily	P06493	P06493	P06493	P06493
388	201	PK560	CDK1 (CDC2)	T14+Y15	Cyclin-dependent protein-serine kinase 1; Cell division control protein 2 homologue	0	14810	24	630	9315.18	10508.2				0	15164	42	584	8831.25	9354.17								CDK1	X	PSTK	Protein kinase - Non-receptor protein-serine/threonine	Protein-serine/threonine kinase	CMGC	CDK	CDC2						EG(pT)(pY)GVV(bA)C	Corresponds to amino acid residues E12 to V18; In the protein kinase catalytic domain in subdomain I.	T14 and Y15 phosphorylation inhibits phosphotransferase activity. These phosphosites are located in the kinase subdomain I region, which is involved in binding the phosphates in the ATP substrate. Phosphorylation regulates cell cycle progression. These are two of the major in vivo phosphorylation sites in CDK1 (≥1823 and ≥3976 reports, respectively, by mass spectrometry).	T14: MYT1 (PKMYT1). Y15: CDK1 (CDC2); Chk1 (CHEK1); MYT1 (PKMYT1); Src; Wee1.		P06493	P06493	P06493	P06493
389	202	PK007-1	CDK1 (CDC2)	Y15	Cyclin-dependent protein-serine kinase 1; Cell division control protein 2 homologue	0	876	12	446	385.344	434.698	375.822	58.8755	15.6658	0	1589	12	325	512.525	542.873	419.667	123.206	29.358	45.0238	11.6663			CDK1	X	PSTK	Protein kinase - Non-receptor protein-serine/threonine	Protein-serine/threonine kinase	CMGC	CDK	CDC2						Epitope undefined.	Antibody raised against amino acid residues that encompass the Y15 phosphosite.	The effect of Y15 phosphorylation is unclear. This is one of the major in vivo phosphorylation sites in CDK1 (≥3976 reports from high throughput mass spectrometry studies).	CDK1 (CDC2); Chk1 (CHEK1); MYT1 (PKMYT1); Src; Wee1	EC 2.7.11.23; EC 2.7.11.22; Protein kinase, Ser/Thr (non-receptor); CMGC group; CDK family; CDK/CDK1 subfamily; CDK1 subfamily	P06493	P06493	P06493	P06493
390	202	PK007-1	CDK1 (CDC2)	Y15	Cyclin-dependent protein-serine kinase 1; Cell division control protein 2 homologue	0	786	12	363	280.962	316.947				0	733	19	392	279.888	296.461								CDK1	X	PSTK	Protein kinase - Non-receptor protein-serine/threonine	Protein-serine/threonine kinase	CMGC	CDK	CDC2						Epitope undefined.	Antibody raised against amino acid residues that encompass the Y15 phosphosite.	The effect of Y15 phosphorylation is unclear. This is one of the major in vivo phosphorylation sites in CDK1 (≥3976 reports from high throughput mass spectrometry studies).	CDK1 (CDC2); Chk1 (CHEK1); MYT1 (PKMYT1); Src; Wee1		P06493	P06493	P06493	P06493
391	203	PK008-1	CDK1 (CDC2)	T161	Cyclin-dependent protein-serine kinase 1; Cell division control protein 2 homologue	0	3822	18	366	1392.26	1570.58	1354.77	215.816	15.9301	0	4740	18	306	1444.93	1530.49	1405.11	125.377	8.9229	24.853	3.71632			CDK1	X	PSTK	Protein kinase - Non-receptor protein-serine/threonine	Protein-serine/threonine kinase	CMGC	CDK	CDC2						TY(pT)HE	Corresponds to amino acid residues T159 to E163.	T161 phosphorylation stimulates phosphotransferase activity and protein interaction. This phosphosite is located in the kinase activation loop between catalytic subdomains VII and VIII. Phosphorylation regulates cell cycle progression, cell growth and molecular association. This is one of the major in vivo phosphorylation sites in CDK1 (≥122 reports from high throughput mass spectrometry studies).	CDK7	EC 2.7.11.23; EC 2.7.11.22; Protein kinase, Ser/Thr (non-receptor); CMGC group; CDK family; CDK/CDK1 subfamily; CDK1 subfamily	P06493	P06493	P06493	P06493
392	203	PK008-1	CDK1 (CDC2)	T161	Cyclin-dependent protein-serine kinase 1; Cell division control protein 2 homologue	0	2687	16	378	1009.64	1138.95				0	2693	20	452	1208.2	1279.74								CDK1	X	PSTK	Protein kinase - Non-receptor protein-serine/threonine	Protein-serine/threonine kinase	CMGC	CDK	CDC2						TY(pT)HE	Corresponds to amino acid residues T159 to E163.	T161 phosphorylation stimulates phosphotransferase activity and protein interaction. This phosphosite is located in the kinase activation loop between catalytic subdomains VII and VIII. Phosphorylation regulates cell cycle progression, cell growth and molecular association. This is one of the major in vivo phosphorylation sites in CDK1 (≥122 reports from high throughput mass spectrometry studies).	CDK7		P06493	P06493	P06493	P06493
393	204	PK561	CDK1 (CDC2)	T161	Cyclin-dependent protein-serine kinase 1; Cell division control protein 2 homologue	3	19714	38	871	17137.8	19332.8	17338.5	1994.24	11.5018	3	19680	32	758	14893.2	15775	16735.5	960.494	5.73925	17.241	-3.47772			CDK1	X	PSTK	Protein kinase - Non-receptor protein-serine/threonine	Protein-serine/threonine kinase	CMGC	CDK	CDC2						RVY(pT)HEV(bA)C	Corresponds to amino acid residues R158 to V164; In the protein kinase catalytic domain activation T loop region between subdomains VII and VIII.	T161 phosphorylation stimulates phosphotransferase activity and protein interaction. This phosphosite is located in the kinase activation loop between catalytic subdomains VII and VIII. Phosphorylation regulates cell cycle progression, cell growth and molecular association. This is one of the major in vivo phosphorylation sites in CDK1 (≥122 reports from high throughput mass spectrometry studies).	CDK7	EC 2.7.11.23; EC 2.7.11.22; Protein kinase, Ser/Thr (non-receptor); CMGC group; CDK family; CDK/CDK1 subfamily; CDK1 subfamily	P06493	P06493	P06493	P06493
394	204	PK561	CDK1 (CDC2)	T161	Cyclin-dependent protein-serine kinase 1; Cell division control protein 2 homologue	3	18068	28	754	13602.2	15344.3				3	20524	50	816	16706.8	17696								CDK1	X	PSTK	Protein kinase - Non-receptor protein-serine/threonine	Protein-serine/threonine kinase	CMGC	CDK	CDC2						RVY(pT)HEV(bA)C	Corresponds to amino acid residues R158 to V164; In the protein kinase catalytic domain activation T loop region between subdomains VII and VIII.	T161 phosphorylation stimulates phosphotransferase activity and protein interaction. This phosphosite is located in the kinase activation loop between catalytic subdomains VII and VIII. Phosphorylation regulates cell cycle progression, cell growth and molecular association. This is one of the major in vivo phosphorylation sites in CDK1 (≥122 reports from high throughput mass spectrometry studies).	CDK7		P06493	P06493	P06493	P06493
395	205	NK026-6	CDK2	Pan-specific	Cyclin-dependent protein-serine kinase 2	0	842	18	517	426.008	480.57	645.327	164.757	25.5308	0	940	26	593	542.002	574.095	601.511	27.4156	4.55779	30.0885	-6.78973			CDK2	X	PSTK	Protein kinase - Non-receptor protein-serine/threonine	Protein-serine/threonine kinase	CMGC	CDK	CDC2						Epitope undefined.				EC 2.7.11.22; Protein kinase, Ser/Thr (non-receptor); CMGC group; CDK family; CDK1 subfamily; CDK/CDK1 subfamily	P24941	P24941	P24941	P24941
396	205	NK026-6	CDK2	Pan-specific	Cyclin-dependent protein-serine kinase 2	0	1201	16	606	718.11	810.084				0	942	20	644	593.768	628.926								CDK2	X	PSTK	Protein kinase - Non-receptor protein-serine/threonine	Protein-serine/threonine kinase	CMGC	CDK	CDC2						Epitope undefined.					P24941	P24941	P24941	P24941
397	206	NK026-3	CDK2	Pan-specific	Cyclin-dependent protein-serine kinase 2	3	1246	18	443	544.004	613.679	685.868	72.1891	10.5252	3	2406	20	451	1076.09	1139.8	1288.31	148.508	11.5273	22.0525	87.8368	Priority		CDK2	X	PSTK	Protein kinase - Non-receptor protein-serine/threonine	Protein-serine/threonine kinase	CMGC	CDK	CDC2						Epitope undefined.				EC 2.7.11.22; Protein kinase, Ser/Thr (non-receptor); CMGC group; CDK family; CDK1 subfamily; CDK/CDK1 subfamily	P24941	P24941	P24941	P24941
398	206	NK026-3	CDK2	Pan-specific	Cyclin-dependent protein-serine kinase 2	3	1518	28	451	671.99	758.057				3	3182	20	429	1356.5	1436.82								CDK2	X	PSTK	Protein kinase - Non-receptor protein-serine/threonine	Protein-serine/threonine kinase	CMGC	CDK	CDC2						Epitope undefined.					P24941	P24941	P24941	P24941
399	207	PK568	CDK2	T160	Cyclin-dependent protein-serine kinase 2	3	7478	52	954	7084.4	7991.76	8657.31	665.557	7.6878	3	8706	78	935	8067.18	8544.86	9181.86	636.999	6.93758	14.6254	6.05897			CDK2	X	PSTK	Protein kinase - Non-receptor protein-serine/threonine	Protein-serine/threonine kinase	CMGC	CDK	CDC2						RTY(pT)HEV(bA)C	Corresponds to amino acid residues R157 to V163; In the protein kinase catalytic domain activation T loop region between subdomains VII and VIII.	T160 phosphorylation stimulates phosphotransferase activity. This phosphosite is located in the kinase activation loop between catalytic subdomains VII and VIII. This is one of the major in vivo phosphorylation sites in CDK2 (≥267 reports from high throughput mass spectrometry studies).	CCRK (CDK20); CDK2; CDK7; ERK1 (MAPK3); ERK2 (MAPK1)	EC 2.7.11.22; Protein kinase, Ser/Thr (non-receptor); CMGC group; CDK family; CDK1 subfamily; CDK/CDK1 subfamily	P24941	P24941	P24941	P24941
400	207	PK568	CDK2	T160	Cyclin-dependent protein-serine kinase 2	3	9070	28	914	8264.39	9322.87				3	9028	106	1039	9269.96	9818.86								CDK2	X	PSTK	Protein kinase - Non-receptor protein-serine/threonine	Protein-serine/threonine kinase	CMGC	CDK	CDC2						RTY(pT)HEV(bA)C	Corresponds to amino acid residues R157 to V163; In the protein kinase catalytic domain activation T loop region between subdomains VII and VIII.	T160 phosphorylation stimulates phosphotransferase activity. This phosphosite is located in the kinase activation loop between catalytic subdomains VII and VIII. This is one of the major in vivo phosphorylation sites in CDK2 (≥267 reports from high throughput mass spectrometry studies).	CCRK (CDK20); CDK2; CDK7; ERK1 (MAPK3); ERK2 (MAPK1)		P24941	P24941	P24941	P24941
401	208	NK027-2	CDK4	Pan-specific	Cyclin-dependent protein-serine kinase 4	0	620	28	566	335.072	377.987	420.099	42.1123	10.0244	0	850	28	628	516.216	546.782	519.374	27.4082	5.27715	15.3015	23.6313			CDK4	X	PSTK	Protein kinase - Non-receptor protein-serine/threonine	Protein-serine/threonine kinase	CMGC	CDK	CDK4						Not precisely defined.	Antibody raised against amino acid residues at the C-terminus of human CDK4.			Protein kinase, Ser/Thr (non-receptor); EC 2.7.11.22; CMGC group; CDK family; CDK4 subfamily; CDK/CDK4 subfamily	P11802	P11802	P11802	P11802
402	208	NK027-2	CDK4	Pan-specific	Cyclin-dependent protein-serine kinase 4	0	689	26	618	409.734	462.212				0	764	36	638	464.464	491.966								CDK4	X	PSTK	Protein kinase - Non-receptor protein-serine/threonine	Protein-serine/threonine kinase	CMGC	CDK	CDK4						Not precisely defined.	Antibody raised against amino acid residues at the C-terminus of human CDK4.				P11802	P11802	P11802	P11802
403	209	PK569	CDK4	T172	Cyclin-dependent protein-serine kinase 4	0	16854	32	689	11590.4	13074.8	13194.9	120.082	0.91006	0	17528	24	626	10957.5	11606.3	12882.7	1276.38	9.90773	10.8178	-2.36602			CDK4	X	PSTK	Protein kinase - Non-receptor protein-serine/threonine	Protein-serine/threonine kinase	CMGC	CDK	CDK4						MAL(pT)PVV(bA)C	Corresponds to amino acid residues M169 to V175; In protein kinase catalytic domain activation T-loop between subdomains VII and VIII.	T172 stimulates phosphotransferase activity. This phosphosite is located in the kinase activation loop between catalytic subdomains VII and VIII. This is one of the major in vivo phosphorylation sites in CDK4 (≥5 reports from high throughput mass spectrometry studies).	CDK7; JNK1; JNK2	Protein kinase, Ser/Thr (non-receptor); EC 2.7.11.22; CMGC group; CDK family; CDK4 subfamily; CDK/CDK4 subfamily	P11802	P11802	P11802	P11802
404	209	PK569	CDK4	T172	Cyclin-dependent protein-serine kinase 4	0	16490	28	717	11803.3	13315				0	17949	54	747	13367.6	14159.1								CDK4	X	PSTK	Protein kinase - Non-receptor protein-serine/threonine	Protein-serine/threonine kinase	CMGC	CDK	CDK4						MAL(pT)PVV(bA)C	Corresponds to amino acid residues M169 to V175; In protein kinase catalytic domain activation T-loop between subdomains VII and VIII.	T172 stimulates phosphotransferase activity. This phosphosite is located in the kinase activation loop between catalytic subdomains VII and VIII. This is one of the major in vivo phosphorylation sites in CDK4 (≥5 reports from high throughput mass spectrometry studies).	CDK7; JNK1; JNK2		P11802	P11802	P11802	P11802
405	210	NK028-4	CDK5	Pan-specific	Cyclin-dependent protein-serine kinase 5	0	488	14	538	255.012	287.673	369.796	82.1229	22.2076	0	589	14	509	292.675	310.005	365.574	55.5689	15.2005	37.4081	-1.14177			CDK5	X	PSTK	Protein kinase - Non-receptor protein-serine/threonine	Protein-serine/threonine kinase	CMGC	CDK	CDK5						Not precisely defined.	Antibody raised against amino acid residues 142-171 of human CDK5.			Protein-serine kinase, CMGC group, CDK family, CDK5 subfamily	Q00535	Q00535	Q00535	Q00535
406	210	NK028-4	CDK5	Pan-specific	Cyclin-dependent protein-serine kinase 5	0	701	22	590	400.61	451.919				0	596	28	700	397.6	421.143								CDK5	X	PSTK	Protein kinase - Non-receptor protein-serine/threonine	Protein-serine/threonine kinase	CMGC	CDK	CDK5						Not precisely defined.	Antibody raised against amino acid residues 142-171 of human CDK5.				Q00535	Q00535	Q00535	Q00535
407	211	NK028-5	CDK5	Pan-specific	Cyclin-dependent protein-serine kinase 5	0	552	16	618	331.248	373.673	466.061	92.3878	19.8231	0	462	18	517	229.548	243.14	412.484	169.344	41.0547	60.8778	-11.4957			CDK5	X	PSTK	Protein kinase - Non-receptor protein-serine/threonine	Protein-serine/threonine kinase	CMGC	CDK	CDK5						Not precisely defined.	Antibody raised against amino acid residues 1-291 representing full length human CDK5.			Protein-serine kinase, CMGC group, CDK family, CDK5 subfamily	Q00535	Q00535	Q00535	Q00535
408	211	NK028-5	CDK5	Pan-specific	Cyclin-dependent protein-serine kinase 5	0	869	14	579	495.045	558.449				0	871	22	647	549.303	581.829								CDK5	X	PSTK	Protein kinase - Non-receptor protein-serine/threonine	Protein-serine/threonine kinase	CMGC	CDK	CDK5						Not precisely defined.	Antibody raised against amino acid residues 1-291 representing full length human CDK5.				Q00535	Q00535	Q00535	Q00535
409	212	PK570	CDK5	Y15	Cyclin-dependent protein-serine kinase 5	3	11362	25	673	7629.8	8607.01	7868	739.004	9.39253	3	9850	20	555	5455.65	5778.69	7593.65	1814.96	23.901	33.2935	-3.48696			CDK5	X	PSTK	Protein kinase - Non-receptor protein-serine/threonine	Protein-serine/threonine kinase	CMGC	CDK	CDK5						EGT(pY)GTV(bA)C	Corresponds to amino acid residues E12 to V18; In the protein kinase catalytic domain in subdomain I.	Y15 phosphorylation inhibits phosphotransferase activity. This is the major in vivo phosphorylation site in CDK5 (≥915 reports from high throughput mass spectrometry studies).	Abl1; EphA4; Fyn; TrkA (NTRK1)	Protein-serine kinase, CMGC group, CDK family, CDK5 subfamily	Q00535	Q00535	Q00535	Q00535
410	212	PK570	CDK5	Y15	Cyclin-dependent protein-serine kinase 5	3	10382	22	610	6319.6	7129				3	13554	34	657	8882.64	9408.6								CDK5	X	PSTK	Protein kinase - Non-receptor protein-serine/threonine	Protein-serine/threonine kinase	CMGC	CDK	CDK5						EGT(pY)GTV(bA)C	Corresponds to amino acid residues E12 to V18; In the protein kinase catalytic domain in subdomain I.	Y15 phosphorylation inhibits phosphotransferase activity. This is the major in vivo phosphorylation site in CDK5 (≥915 reports from high throughput mass spectrometry studies).	Abl1; EphA4; Fyn; TrkA (NTRK1)		Q00535	Q00535	Q00535	Q00535
411	213	PK179	CDK5	S159	Cyclin-dependent protein-serine kinase 5	0	489	20	507	237.783	268.238	310.965	42.7276	13.7403	0	718	20	484	337.832	357.836	387.992	30.1558	7.77228	21.5126	24.7701			CDK5	X	PSTK	Protein kinase - Non-receptor protein-serine/threonine	Protein-serine/threonine kinase	CMGC	CDK	CDK5						Not precisely defined.	Antibody raised against amino acid residues 142-171 of CDK5 with phosphorylated S159.	S159 phosphorylation stimulates phosphotransferase activity. Phosphorylation of this site in CDK5 has apparently not been detected in high throughput mass spectrometry studies).	CDK7; CK1a1 (CSNK1A1)	Protein-serine kinase, CMGC group, CDK family, CDK5 subfamily	Q00535	Q00535	Q00535	Q00535
412	213	PK179	CDK5	S159	Cyclin-dependent protein-serine kinase 5	0	574	22	568	313.536	353.693				0	686	42	613	394.772	418.147								CDK5	X	PSTK	Protein kinase - Non-receptor protein-serine/threonine	Protein-serine/threonine kinase	CMGC	CDK	CDK5						Not precisely defined.	Antibody raised against amino acid residues 142-171 of CDK5 with phosphorylated S159.	S159 phosphorylation stimulates phosphotransferase activity. Phosphorylation of this site in CDK5 has apparently not been detected in high throughput mass spectrometry studies).	CDK7; CK1a1 (CSNK1A1)		Q00535	Q00535	Q00535	Q00535
413	214	NK029-3	CDK6	Pan-specific	Cyclin-dependent protein-serine kinase 6	0	845	18	597	493.719	556.953	682.478	125.525	18.3925	0	1370	22	563	758.924	803.862	698.82	105.042	15.0313	33.4238	2.39448			CDK6	X	PSTK	Protein kinase - Non-receptor protein-serine/threonine	Protein-serine/threonine kinase	CMGC	CDK	CDK4						Not precisely defined.	Antibody raised against amino acid residues at the C-terminus of human CDK6.			Protein kinase, Ser/Thr (non-receptor); EC 2.7.11.22; CMGC domain target; CMGC</A> group; CDK family; CDK4 subfamily; CDK/CDK4 subfamily	Q00534	Q00534	Q00534	Q00534
414	214	NK029-3	CDK6	Pan-specific	Cyclin-dependent protein-serine kinase 6	0	1076	18	677	716.266	808.003				0	990	35	587	560.585	593.779								CDK6	X	PSTK	Protein kinase - Non-receptor protein-serine/threonine	Protein-serine/threonine kinase	CMGC	CDK	CDK4						Not precisely defined.	Antibody raised against amino acid residues at the C-terminus of human CDK6.				Q00534	Q00534	Q00534	Q00534
415	215	NK029-4	CDK6	Pan-specific	Cyclin-dependent protein-serine kinase 6	0	242	14	514	117.192	132.202	110.603	21.5982	19.5276	0	336	20	527	166.532	176.393	149.733	26.6593	17.8045	37.3321	35.3786			CDK6	X	PSTK	Protein kinase - Non-receptor protein-serine/threonine	Protein-serine/threonine kinase	CMGC	CDK	CDK4						Not precisely defined.	Antibody raised against amino acid residues 1-326 representing full length human CDK6.			Protein kinase, Ser/Thr (non-receptor); EC 2.7.11.22; CMGC domain target; CMGC</A> group; CDK family; CDK4 subfamily; CDK/CDK4 subfamily	Q00534	Q00534	Q00534	Q00534
416	215	NK029-4	CDK6	Pan-specific	Cyclin-dependent protein-serine kinase 6	0	164	14	526	78.9	89.0053				0	236	18	533	116.194	123.074								CDK6	X	PSTK	Protein kinase - Non-receptor protein-serine/threonine	Protein-serine/threonine kinase	CMGC	CDK	CDK4						Not precisely defined.	Antibody raised against amino acid residues 1-326 representing full length human CDK6.				Q00534	Q00534	Q00534	Q00534
417	216	PK571	CDK6	Y13	Cyclin-dependent protein-serine kinase 6	3	12118	22	683	8261.57	9319.69	10164.4	844.748	8.31082	3	15172	26	661	10011.5	10604.3	11055.2	450.923	4.07882	12.3896	8.76388			CDK6	X	PSTK	Protein kinase - Non-receptor protein-serine/threonine	Protein-serine/threonine kinase	CMGC	CDK	CDK4						DQQ(pY)ECV(bA)C	Corresponds to amino acid residues D10 to V16; In the protein kinase catalytic domain in subdomain I.	Y13 phosphorylation inhibits phosphotransferase activity. This is the major in vivo phosphorylation site in CDK6(≥288 reports from high throughput mass spectrometry studies).		Protein kinase, Ser/Thr (non-receptor); EC 2.7.11.22; CMGC domain target; CMGC</A> group; CDK family; CDK4 subfamily; CDK/CDK4 subfamily	Q00534	Q00534	Q00534	Q00534
418	216	PK571	CDK6	Y13	Cyclin-dependent protein-serine kinase 6	3	13019	24	751	9759.25	11009.2				3	13418	40	812	10862.9	11506.2								CDK6	X	PSTK	Protein kinase - Non-receptor protein-serine/threonine	Protein-serine/threonine kinase	CMGC	CDK	CDK4						DQQ(pY)ECV(bA)C	Corresponds to amino acid residues D10 to V16; In the protein kinase catalytic domain in subdomain I.	Y13 phosphorylation inhibits phosphotransferase activity. This is the major in vivo phosphorylation site in CDK6(≥288 reports from high throughput mass spectrometry studies).			Q00534	Q00534	Q00534	Q00534
419	217	PK572	CDK6	Y24	Cyclin-dependent protein-serine kinase 6	3	8540	120	860	7241.2	8168.63	7820.28	348.355	4.45451	3	7642	36	768	5841.41	6187.29	7009.97	822.681	11.7359	16.1904	-10.3616			CDK6	X	PSTK	Protein kinase - Non-receptor protein-serine/threonine	Protein-serine/threonine kinase	CMGC	CDK	CDK4						EGA(pY)GKV(bA)C	Corresponds to amino acid residues E21 to V27; In the protein kinase catalytic domain in subdomain I.	Y24 phosphorylation is predicted to be inhibitory for phosphotransferase activity. This phosphosite is located in the kinase subdomain I region, which is involved in binding the phosphates in the ATP substrate. This is one of the major in vivo phosphorylation sites in CDK6 (≥243 reports from high throughput mass spectrometry studies).		Protein kinase, Ser/Thr (non-receptor); EC 2.7.11.22; CMGC domain target; CMGC</A> group; CDK family; CDK4 subfamily; CDK/CDK4 subfamily	Q00534	Q00534	Q00534	Q00534
420	217	PK572	CDK6	Y24	Cyclin-dependent protein-serine kinase 6	3	7499	40	888	6623.59	7471.92				3	8866	156	849	7394.79	7832.65								CDK6	X	PSTK	Protein kinase - Non-receptor protein-serine/threonine	Protein-serine/threonine kinase	CMGC	CDK	CDK4						EGA(pY)GKV(bA)C	Corresponds to amino acid residues E21 to V27; In the protein kinase catalytic domain in subdomain I.	Y24 phosphorylation is predicted to be inhibitory for phosphotransferase activity. This phosphosite is located in the kinase subdomain I region, which is involved in binding the phosphates in the ATP substrate. This is one of the major in vivo phosphorylation sites in CDK6 (≥243 reports from high throughput mass spectrometry studies).			Q00534	Q00534	Q00534	Q00534
421	218	NK030-2	CDK7	Pan-specific	Cyclin-dependent protein-serine kinase 7	3	2421	47	776	1842.22	2078.17	2252.22	174.049	7.72788	3	3394	34	698	2345.28	2484.15	2369.34	114.808	4.84557	12.5734	5.20028			CDK7	X	PSTK	Protein kinase - Non-receptor protein-serine/threonine	Protein-serine/threonine kinase	CMGC	CDK	CDK7						Not precisely defined.	Antibody raised against amino acid residues 1-346 representing full length CDK7.			Protein-serine kinase, CMGC group, CDK family, CDK7 subfamily	P50613	P50613	P50613	P50613
422	218	NK030-2	CDK7	Pan-specific	Cyclin-dependent protein-serine kinase 7	0	2856	26	760	2150.8	2426.27				0	2521	46	860	2128.5	2254.53								CDK7	X	PSTK	Protein kinase - Non-receptor protein-serine/threonine	Protein-serine/threonine kinase	CMGC	CDK	CDK7						Not precisely defined.	Antibody raised against amino acid residues 1-346 representing full length CDK7.				P50613	P50613	P50613	P50613
423	219	NK030-1	CDK7	Pan-specific	Cyclin-dependent protein-serine kinase 7	0	1799	32	597	1054.9	1190.01	1164.19	25.8211	2.21795	0	1672	20	535	883.82	936.153	969.995	33.8418	3.48887	5.70682	-16.6805			CDK7	X	PSTK	Protein kinase - Non-receptor protein-serine/threonine	Protein-serine/threonine kinase	CMGC	CDK	CDK7						VATKRKRAEALEQGC	Corresponds to amino acid residues V325 to Q338; Pre-C-terminus.			Protein-serine kinase, CMGC group, CDK family, CDK7 subfamily	P50613	P50613	P50613	P50613
424	219	NK030-1	CDK7	Pan-specific	Cyclin-dependent protein-serine kinase 7	0	1926	22	530	1009.12	1138.37				0	1738	18	551	947.72	1003.84								CDK7	X	PSTK	Protein kinase - Non-receptor protein-serine/threonine	Protein-serine/threonine kinase	CMGC	CDK	CDK7						VATKRKRAEALEQGC	Corresponds to amino acid residues V325 to Q338; Pre-C-terminus.				P50613	P50613	P50613	P50613
425	220	PK573	CDK7	T170	Cyclin-dependent protein-serine kinase 7	0	8242	50	754	6176.77	6967.87	7246.47	278.602	3.84466	0	9392	30	717	6712.55	7110.02	6995.6	114.42	1.6356	5.48027	-3.46202			CDK7	X	PSTK	Protein kinase - Non-receptor protein-serine/threonine	Protein-serine/threonine kinase	CMGC	CDK	CDK7						RAY(pY)HQV(bA)C	Corresponds to amino acid residues R167 to V173; In the protein kinase catalytic domain activation T loop region between subdomains VII and VIII.	T170 phosphorylation stimulates phosphotransferase activity and regulates transcription. This phosphosite is located in the kinase activation loop between catalytic subdomains VII and VIII. This is the major in vivo phosphorylation site in CDK7 (≥152 reports from high throughput mass spectrometry studies).	CDK1 (CDC2); CDK2; PKCi	Protein-serine kinase, CMGC group, CDK family, CDK7 subfamily	P50613	P50613	P50613	P50613
426	220	PK573	CDK7	T170	Cyclin-dependent protein-serine kinase 7	0	9504	42	705	6670.71	7525.08				0	9332	38	699	6496.51	6881.18								CDK7	X	PSTK	Protein kinase - Non-receptor protein-serine/threonine	Protein-serine/threonine kinase	CMGC	CDK	CDK7						RAY(pY)HQV(bA)C	Corresponds to amino acid residues R167 to V173; In the protein kinase catalytic domain activation T loop region between subdomains VII and VIII.	T170 phosphorylation stimulates phosphotransferase activity and regulates transcription. This phosphosite is located in the kinase activation loop between catalytic subdomains VII and VIII. This is the major in vivo phosphorylation site in CDK7 (≥152 reports from high throughput mass spectrometry studies).	CDK1 (CDC2); CDK2; PKCi		P50613	P50613	P50613	P50613
427	221	NK031-5	CDK8	Pan-specific	Cyclin-dependent protein-serine kinase 8	0	534	20	600	308.4	347.899	360.993	13.0936	3.62711	0	656	16	494	316.16	334.881	322.601	12.2795	3.80639	7.4335	-10.635			CDK8	X	PSTK	Protein kinase - Non-receptor protein-serine/threonine	Protein-serine/threonine kinase	CMGC	CDK	CDK8						Not precisely defined.	Antibody raised against amino acid residues at the C-terminus of human CDK8.			Protein-serine kinase, CMGC group, CDK family, CDK8 subfamily.	P49336	P49336	P49336
428	221	NK031-5	CDK8	Pan-specific	Cyclin-dependent protein-serine kinase 8	0	556	22	621	331.614	374.086				0	526	20	579	292.974	310.322								CDK8	X	PSTK	Protein kinase - Non-receptor protein-serine/threonine	Protein-serine/threonine kinase	CMGC	CDK	CDK8						Not precisely defined.	Antibody raised against amino acid residues at the C-terminus of human CDK8.				P49336	P49336	P49336
429	222	NK031-4	CDK8	Pan-specific	Cyclin-dependent protein-serine kinase 8	0	7306	34	781	5679.43	6406.84	6599.75	192.908	2.92296	0	7662	22	586	4477.04	4742.14	5344.05	601.917	11.2633	14.1863	-19.0264			CDK8	X	PSTK	Protein kinase - Non-receptor protein-serine/threonine	Protein-serine/threonine kinase	CMGC	CDK	CDK8						MDYDFKVKLSSERERC	Corresponds to amino acid residues M1 to R15; N-terminus.			Protein-serine kinase, CMGC group, CDK family, CDK8 subfamily.	P49336	P49336	P49336
430	222	NK031-4	CDK8	Pan-specific	Cyclin-dependent protein-serine kinase 8	0	8020	34	754	6021.44	6792.65				0	8276	57	683	5613.58	5945.97								CDK8	X	PSTK	Protein kinase - Non-receptor protein-serine/threonine	Protein-serine/threonine kinase	CMGC	CDK	CDK8						MDYDFKVKLSSERERC	Corresponds to amino acid residues M1 to R15; N-terminus.				P49336	P49336	P49336
431	223	NK032	CDK9	Pan-specific	Cyclin-dependent protein-serine kinase 9	0	1262	22	764	947.36	1068.7	1194.98	126.288	10.5682	0	1030	20	516	521.16	552.019	688.721	136.702	19.8487	30.4169	-42.3656			CDK9	X	PSTK	Protein kinase - Non-receptor protein-serine/threonine	Protein-serine/threonine kinase	CMGC	CDK	CDK9						Not precisely defined.	Antibody raised against amino acid residues at the C-terminus of human CDK9.			EC 2.7.11.23; EC 2.7.11.22; Nuclear receptor co-regulator; Protein kinase, Ser/Thr (non-receptor); CMGC group; CDK family; CDK/CDK9 subfamily; CDK9 subfamily	P50750	P50750	P50750	P50750
432	223	NK032	CDK9	Pan-specific	Cyclin-dependent protein-serine kinase 9	0	1646	26	723	1171.26	1321.27				0	1390	30	573	779.28	825.423								CDK9	X	PSTK	Protein kinase - Non-receptor protein-serine/threonine	Protein-serine/threonine kinase	CMGC	CDK	CDK9						Not precisely defined.	Antibody raised against amino acid residues at the C-terminus of human CDK9.				P50750	P50750	P50750	P50750
433	224	PK575	CDK9	T186	Cyclin-dependent protein-serine kinase 9	0	10534	29	759	7973.3	8994.49	8777.87	216.622	2.46782	0	11234	20	602	6750.83	7150.56	8145.73	995.166	12.217	14.6848	-7.20157			CDK9	X	PSTK	Protein kinase - Non-receptor protein-serine/threonine	Protein-serine/threonine kinase	CMGC	CDK	CDK9						NRY(pT)NRV(bA)C	Corresponds to amino acid residues N183 to V189; In the protein kinase catalytic domain activation T loop region between subdomains VII and VIII.	T186 phosphorylation stimulates phosphotransferase activity by promoting cyclin and substrate binding. Phosphorylation induces binding to EDG-1, RNA and TEAD1. This phosphosite is located in the kinase activation loop between catalytic subdomains VII and VIII. This is one of the major in vivo phosphorylation sites in CDK9 (≥33 reports from high throughput mass spectrometry studies).	CDK9	EC 2.7.11.23; EC 2.7.11.22; Nuclear receptor co-regulator; Protein kinase, Ser/Thr (non-receptor); CMGC group; CDK family; CDK/CDK9 subfamily; CDK9 subfamily	P50750	P50750	P50750	P50750
434	224	PK575	CDK9	T186	Cyclin-dependent protein-serine kinase 9	0	11288	28	674	7589.24	8561.25				0	12834	30	674	8629.9	9140.89								CDK9	X	PSTK	Protein kinase - Non-receptor protein-serine/threonine	Protein-serine/threonine kinase	CMGC	CDK	CDK9						NRY(pT)NRV(bA)C	Corresponds to amino acid residues N183 to V189; In the protein kinase catalytic domain activation T loop region between subdomains VII and VIII.	T186 phosphorylation stimulates phosphotransferase activity by promoting cyclin and substrate binding. Phosphorylation induces binding to EDG-1, RNA and TEAD1. This phosphosite is located in the kinase activation loop between catalytic subdomains VII and VIII. This is one of the major in vivo phosphorylation sites in CDK9 (≥33 reports from high throughput mass spectrometry studies).	CDK9		P50750	P50750	P50750	P50750
435	225	PK574	CDK9	S347	Cyclin-dependent protein-serine kinase 9	0	9678	36	751	7241.14	8168.57	8508.91	340.34	3.99981	0	11858	36	632	7471.5	7913.91	8423.04	509.133	6.04452	10.0443	-1.00913			CDK9	X	PSTK	Protein kinase - Non-receptor protein-serine/threonine	Protein-serine/threonine kinase	CMGC	CDK	CDK9						RKG(pS)QIT(bA)C	Corresponds to amino acid residues R344 to T350; Near the C-terminus of the kinase after the catalytic domain.	S347 phosphorylation induces interaction with RNA [PubMed: 10958691). This is the major in vivo phosphorylation site in CDK9 (≥93 reports from high throughput mass spectrometry studies).	CDK9	EC 2.7.11.23; EC 2.7.11.22; Nuclear receptor co-regulator; Protein kinase, Ser/Thr (non-receptor); CMGC group; CDK family; CDK/CDK9 subfamily; CDK9 subfamily	P50750	P50750	P50750	P50750
436	225	PK574	CDK9	S347	Cyclin-dependent protein-serine kinase 9	3	10881	46	724	7844.54	8849.25				3	11954	60	709	8432.85	8932.18								CDK9	X	PSTK	Protein kinase - Non-receptor protein-serine/threonine	Protein-serine/threonine kinase	CMGC	CDK	CDK9						RKG(pS)QIT(bA)C	Corresponds to amino acid residues R344 to T350; Near the C-terminus of the kinase after the catalytic domain.	S347 phosphorylation induces interaction with RNA [PubMed: 10958691). This is the major in vivo phosphorylation site in CDK9 (≥93 reports from high throughput mass spectrometry studies).	CDK9		P50750	P50750	P50750	P50750
437	226	NK033-2	CDK10 (PISSLRE)	Pan-specific	Cyclin-dependent protein-serine kinase 10 [PISSLRE]	0	20286	47	790	15988.8	18036.6	19231.7	1195.1	6.21422	0	21074	32	695	14624.2	15490.1	16741.6	1251.43	7.47501	13.6892	-12.9482			CDK10	X	PSTK	Protein kinase - Non-receptor protein-serine/threonine	Protein-serine/threonine kinase	CMGC	CDK	CDK10						CIRKEGFFTVPPEHRLGR	Corresponds to amino acid residues C15 to R32; Post-N-terminus.			Protein-serine kinase, CMGC group, CDK family, CDK10 subfamily	Q15131	Q15131	Q15131	Q15131
438	226	NK033-2	CDK10 (PISSLRE)	Pan-specific	Cyclin-dependent protein-serine kinase 10 [PISSLRE]	0	21512	32	843	18107.6	20426.8				0	19928	60	855	16987.1	17993								CDK10	X	PSTK	Protein kinase - Non-receptor protein-serine/threonine	Protein-serine/threonine kinase	CMGC	CDK	CDK10						CIRKEGFFTVPPEHRLGR	Corresponds to amino acid residues C15 to R32; Post-N-terminus.				Q15131	Q15131	Q15131	Q15131
439	227	NK033-3	CDK10 (PISSLRE)	Pan-specific	Cyclin-dependent protein-serine kinase 10 [PISSLRE]	0	19674	40	787	15452	17431	18265.1	834.049	4.56637	0	20570	30	714	14665.6	15533.9	16091.1	557.129	3.46235	8.02871	-11.9024			CDK10	X	PSTK	Protein kinase - Non-receptor protein-serine/threonine	Protein-serine/threonine kinase	CMGC	CDK	CDK10						HRNKRAAPATSEGQSKRC	Corresponds to amino acid residues H341 to C358; C-terminus.			Protein-serine kinase, CMGC group, CDK family, CDK10 subfamily	Q15131	Q15131	Q15131	Q15131
440	227	NK033-3	CDK10 (PISSLRE)	Pan-specific	Cyclin-dependent protein-serine kinase 10 [PISSLRE]	0	20451	28	829	16930.7	19099.1				0	18796	40	838	15717.5	16648.2								CDK10	X	PSTK	Protein kinase - Non-receptor protein-serine/threonine	Protein-serine/threonine kinase	CMGC	CDK	CDK10						HRNKRAAPATSEGQSKRC	Corresponds to amino acid residues H341 to C358; C-terminus.				Q15131	Q15131	Q15131	Q15131
441	228	PK564	CDK10 (PISSLRE)	T196	Cyclin-dependent protein-serine kinase 10 [PISSLRE]	0	8848	22	620	5472.12	6172.97	6941.51	768.537	11.0716	0	9648	26	536	5157.39	5462.77	6921.58	1458.8	21.0762	32.1478	-0.287156			CDK10	X	PSTK	Protein kinase - Non-receptor protein-serine/threonine	Protein-serine/threonine kinase	CMGC	CDK	CDK10						KPM(pT)PKV(bA)C	Corresponds to amino acid residues K193 to V199; In protein kinase catalytic domain activation T-loop between subdomains VII and VIII.	T196 phosphorylation stimulates phosphotransferase activity. This phosphosite is located in the kinase activation loop between catalytic subdomains VII and VIII. This is the major in vivo phosphorylation site in CDK10 (≥27 reports from high throughput mass spectrometry studies).		Protein-serine kinase, CMGC group, CDK family, CDK10 subfamily	Q15131	Q15131	Q15131	Q15131
442	228	PK564	CDK10 (PISSLRE)	T196	Cyclin-dependent protein-serine kinase 10 [PISSLRE]	0	10606	26	646	6834.68	7710.05				0	11201	26	708	7911.9	8380.38								CDK10	X	PSTK	Protein kinase - Non-receptor protein-serine/threonine	Protein-serine/threonine kinase	CMGC	CDK	CDK10						KPM(pT)PKV(bA)C	Corresponds to amino acid residues K193 to V199; In protein kinase catalytic domain activation T-loop between subdomains VII and VIII.	T196 phosphorylation stimulates phosphotransferase activity. This phosphosite is located in the kinase activation loop between catalytic subdomains VII and VIII. This is the major in vivo phosphorylation site in CDK10 (≥27 reports from high throughput mass spectrometry studies).			Q15131	Q15131	Q15131	Q15131
443	229	PK565	CDK11A (Cdc2L2; PITSLRE)	T583(labeledasT580)	Cell division cycle 2-like 2 protein kinase	0	9686	31	768	7415.04	8364.74	9327.54	962.804	10.3222	0	11992	28	740	8853.36	9377.59	10657.2	1279.63	12.0072	22.3293	14.2554			CDK11	X	PSTK	Protein kinase - Non-receptor protein-serine/threonine	Protein-serine/threonine kinase	CMGC	CDK	CDK8						KAY(pT)PVV(bA)C	Corresponds to amino acid residues K580 to V586; In protein kinase catalytic domain activation T-loop between subdomains VII and VIII.	T583 phosphorylation is predicted to be stimulatory for phosphotransferase activity. This phosphosite is located in the kinase activation loop between catalytic subdomains VII and VIII. This is one of the major in vivo phosphorylation sites in CDK11a (≥49 reports from high throughput mass spectrometry studies).		EC 2.7.11.22; RNA processing; Protein kinase, Ser/Thr (non-receptor)	Q9UQ88	Q9UQ88	Q9UQ88	Q9UQ88
444	229	PK565	CDK11A (Cdc2L2; PITSLRE)	T583(labeledasT580)	Cell division cycle 2-like 2 protein kinase	3	11200	62	819	9122.02	10290.3				3	13216	66	857	11269.5	11936.8								CDK11	X	PSTK	Protein kinase - Non-receptor protein-serine/threonine	Protein-serine/threonine kinase	CMGC	CDK	CDK8						KAY(pT)PVV(bA)C	Corresponds to amino acid residues K580 to V586; In protein kinase catalytic domain activation T-loop between subdomains VII and VIII.	T583 phosphorylation is predicted to be stimulatory for phosphotransferase activity. This phosphosite is located in the kinase activation loop between catalytic subdomains VII and VIII. This is one of the major in vivo phosphorylation sites in CDK11a (≥49 reports from high throughput mass spectrometry studies).			Q9UQ88	Q9UQ88	Q9UQ88	Q9UQ88
445	230	PK566	CDK12 (Cdc2L7)	S383+S385	Cell division protein kinase 12; Cell division cycle 2-related protein kinase 7	3	11700	58	985	11467.4	12936.1	13142.5	206.393	1.57043	3	16798	32	866	14519.4	15379.1	15367.4	11.7324	0.0763461	1.64677	16.9289			CRK7	X	PSTK	Protein kinase - Non-receptor protein-serine/threonine	Protein-serine/threonine kinase	CMGC	CDK	CRK7						RHS(pS)I(pS)PVR(bA)C	Corresponds to amino acid residues R380 to R388; In the first quarter of the protein.	The effects of S383 and S385 phosphorylation are unclear. These are the major in vivo phosphorylation sites in CDK12 (≥163 and ≥174 reports, respectively, from high throughput mass spectrometry studies).		Protein kinase, Ser/Thr (non-receptor); EC 2.7.11.22; CMGC domain target; CMGC</A> group; CDK family; CRK7 subfamily; CDK/CRK7 subfamily	Q9NYV4	Q9NYV4	Q9NYV4
446	230	PK566	CDK12 (Cdc2L7)	S383+S385	Cell division protein kinase 12; Cell division cycle 2-related protein kinase 7	3	12566	44	945	11833.3	13348.9				3	15211	94	959	14497.2	15355.6								CRK7	X	PSTK	Protein kinase - Non-receptor protein-serine/threonine	Protein-serine/threonine kinase	CMGC	CDK	CRK7						RHS(pS)I(pS)PVR(bA)C	Corresponds to amino acid residues R380 to R388; In the first quarter of the protein.	The effects of S383 and S385 phosphorylation are unclear. These are the major in vivo phosphorylation sites in CDK12 (≥163 and ≥174 reports, respectively, from high throughput mass spectrometry studies).			Q9NYV4	Q9NYV4	Q9NYV4
447	231	PK567	CDK12 (Cdc2L7)	T893	Cell division protein kinase 12; Cell division cycle 2-related protein kinase 7	0	10173	44	870	8812.23	9940.88	9239.66	701.213	7.58916	0	10919	36	786	8554.04	9060.54	10135.2	1074.63	10.603	18.1921	9.69199			CRK7	X	PSTK	Protein kinase - Non-receptor protein-serine/threonine	Protein-serine/threonine kinase	CMGC	CDK	CRK7						RPY(pT)NKV(bA)C	Corresponds to amino acid residues R890 to V896; In the protein kinase catalytic domain activation T loop region between subdomains VII and VIII.	T893 phosphorylation is predicted to be stimulatory for phosphotransferase activity. This phosphosite is located in the kinase activation loop between catalytic subdomains VII and VIII. This is one of the major in vivo phosphorylation sites in CDK12 (≥73 reports from high throughput mass spectrometry studies).		Protein kinase, Ser/Thr (non-receptor); EC 2.7.11.22; CMGC domain target; CMGC</A> group; CDK family; CRK7 subfamily; CDK/CRK7 subfamily	Q9NYV4	Q9NYV4	Q9NYV4
448	231	PK567	CDK12 (Cdc2L7)	T893	Cell division protein kinase 12; Cell division cycle 2-related protein kinase 7	0	10324	26	735	7569.03	8538.45				0	12674	60	839	10583.1	11209.8								CRK7	X	PSTK	Protein kinase - Non-receptor protein-serine/threonine	Protein-serine/threonine kinase	CMGC	CDK	CRK7						RPY(pT)NKV(bA)C	Corresponds to amino acid residues R890 to V896; In the protein kinase catalytic domain activation T loop region between subdomains VII and VIII.	T893 phosphorylation is predicted to be stimulatory for phosphotransferase activity. This phosphosite is located in the kinase activation loop between catalytic subdomains VII and VIII. This is one of the major in vivo phosphorylation sites in CDK12 (≥73 reports from high throughput mass spectrometry studies).			Q9NYV4	Q9NYV4	Q9NYV4
449	232	NK199	CDKL1	Pan-specific	Cyclin-dependent kinase-like 1; Serine/threonine protein kinase KKIALRE	0	6674	32	663	4403.65	4967.65	5082	114.35	2.25009	0	6878	26	590	4042.68	4282.06	4717.14	435.082	9.22343	11.4735	-7.17953			CDKL1	X	PSTK	Protein kinase - Non-receptor protein-serine/threonine	Protein-serine/threonine kinase	CMGC	CDKL							CLDNKKYYSDTKKLNYR	Corresponds to amino acid residues L338 to R353; C-terminus.				Q00532	Q00532	Q00532	Q00532
450	232	NK199	CDKL1	Pan-specific	Cyclin-dependent kinase-like 1; Serine/threonine protein kinase KKIALRE	0	7091	26	652	4606.38	5196.35				0	7394	24	660	4864.2	5152.22								CDKL1	X	PSTK	Protein kinase - Non-receptor protein-serine/threonine	Protein-serine/threonine kinase	CMGC	CDKL							CLDNKKYYSDTKKLNYR	Corresponds to amino acid residues L338 to R353; C-terminus.				Q00532	Q00532	Q00532	Q00532
451	233	NK261-1	CDKL2	Pan-specific	Cyclin-dependent kinase-like 2; Serine/threonine protein kinase KKIAMRE	0	19694	30	766	15062.6	16991.8	17284	292.221	1.6907	0	16919	24	639	10795.9	11435.2	13628.3	2193.13	16.0925	17.7832	-21.151			CDKL2	X	PSTK	Protein kinase - Non-receptor protein-serine/threonine	Protein-serine/threonine kinase	CMGC	CDKL							CLSDDSGADLPQMEHQH	Corresponds to amino acid residues L478 to H493; C-terminus.			Protein kinase, Ser/Thr (non-receptor); EC 2.7.11.22; CMGC domain target; CMGC</A> group; CDKL family	Q92772	Q92772	Q92772	Q92772
452	233	NK261-1	CDKL2	Pan-specific	Cyclin-dependent kinase-like 2; Serine/threonine protein kinase KKIAMRE	0	21002	32	743	15580.7	17576.2				0	19578	27	764	14937	15821.4								CDKL2	X	PSTK	Protein kinase - Non-receptor protein-serine/threonine	Protein-serine/threonine kinase	CMGC	CDKL							CLSDDSGADLPQMEHQH	Corresponds to amino acid residues L478 to H493; C-terminus.				Q92772	Q92772	Q92772	Q92772
453	234	NK262-1	CDKL3	Pan-specific	Cyclin-dependent kinase-like 3; Serine/threonine protein kinase NKIAMRE	0	18788	36	721	13520.2	15251.8	15825.6	573.76	3.62552	0	16360	28	722	11791.7	12489.9	13277.9	788.006	5.93471	9.56023	-16.0983			CDKL3	X	PSTK	Protein kinase - Non-receptor protein-serine/threonine	Protein-serine/threonine kinase	CMGC	CDKL							CANENKRKLNFSRSDRKEFH	Corresponds to amino acid residues A505 to H523; Pre-C-terminus.				Q8IVW4	Q8IVW4	Q8IVW4
454	234	NK262-1	CDKL3	Pan-specific	Cyclin-dependent kinase-like 3; Serine/threonine protein kinase NKIAMRE	0	19236	32	757	14537.4	16399.3				0	17077	30	779	13279.6	14065.9								CDKL3	X	PSTK	Protein kinase - Non-receptor protein-serine/threonine	Protein-serine/threonine kinase	CMGC	CDKL							CANENKRKLNFSRSDRKEFH	Corresponds to amino acid residues A505 to H523; Pre-C-terminus.				Q8IVW4	Q8IVW4	Q8IVW4
455	235	PK576	CDKL5 (STK9)	Y171	Cyclin-dependent kinase-like 5; Serine-threonine-protein kinase 9	0	12775	30	759	9673.45	10912.4	10786	126.382	1.17172	0	13265	28	627	8299.6	8791.04	10543.4	1752.31	16.6201	17.7918	-2.24988			CDKL5	X	PSTK	Protein kinase - Non-receptor protein-serine/threonine	Protein-serine/threonine kinase	CMGC	CDKL							YTE(pY)VAT(bA)C	Corresponds to amino acid residues Y168 to T174; In the protein kinase catalytic domain activation T loop region between subdomains VII and VIII.	Y171 phosphorylation stimulates phosphotransferase activity. This phosphosite is located in the kinase activation loop between catalytic subdomains VII and VIII. This is the major in vivo phosphorylation site in CDKL5 (≥548 reports from high throughput mass spectrometry studies).	CDKL5 (STK9)	EC 2.7.11.22; Protein kinase, Ser/Thr (non-receptor); CMGC group; CDKL family	O76039	O76039	O76039
456	235	PK576	CDKL5 (STK9)	Y171	Cyclin-dependent kinase-like 5; Serine-threonine-protein kinase 9	0	13285	32	713	9449.39	10659.6				0	15285	51	762	11608.3	12295.7								CDKL5	X	PSTK	Protein kinase - Non-receptor protein-serine/threonine	Protein-serine/threonine kinase	CMGC	CDKL							YTE(pY)VAT(bA)C	Corresponds to amino acid residues Y168 to T174; In the protein kinase catalytic domain activation T loop region between subdomains VII and VIII.	Y171 phosphorylation stimulates phosphotransferase activity. This phosphosite is located in the kinase activation loop between catalytic subdomains VII and VIII. This is the major in vivo phosphorylation site in CDKL5 (≥548 reports from high throughput mass spectrometry studies).	CDKL5 (STK9)		O76039	O76039	O76039
457	255	PN019	CFL1	S3	Cofilin 1	0	653	12	325	208.325	235.007	213.03	21.9766	10.3162	0	52	12	517	20.68	21.9045	107.188	85.2836	79.5644	89.8806	-49.6841																Not precisely defined.	Antibody raised against amino acid residues that encompass the S3 phosphosite.	S3 phosphorylation inhibits activity and induces interaction with 14-3-3 zeta, although one report indicates stimulation of activity. This is one of the major in vivo phosphorylation sites in cofilin 1 (≥67 reports from high throughput mass spectrometry studies).	ILK; LIMK1; LIMK2; PKD1 (PRKCM; PRKD1); TESK1; TESK2	Intracellular, Nuclear matrix, Cortical actin cytoskeleton, Cytoplasm, Nucleus, Cytoskeleton protein	P23528	P23528
458	255	PN019	CFL1	S3	Cofilin 1	0	596	14	291	169.362	191.053				0	566	12	328	181.712	192.472																					Not precisely defined.	Antibody raised against amino acid residues that encompass the S3 phosphosite.	S3 phosphorylation inhibits activity and induces interaction with 14-3-3 zeta, although one report indicates stimulation of activity. This is one of the major in vivo phosphorylation sites in cofilin 1 (≥67 reports from high throughput mass spectrometry studies).	ILK; LIMK1; LIMK2; PKD1 (PRKCM; PRKD1); TESK1; TESK2		P23528	P23528
459	256	PN220	CFL1	S3	Cofilin 1	0	974	20	579	552.366	623.112	653.623	30.5117	4.66808	0	796	16	426	332.28	351.955	480.751	128.796	26.7906	31.4587	-26.4483																Not precisely defined.	Antibody raised against amino acid residues that encompass the S3 phosphosite.	S3 phosphorylation inhibits activity and induces interaction with 14-3-3 zeta, although one report indicates stimulation of activity. This is one of the major in vivo phosphorylation sites in cofilin 1 (≥67 reports from high throughput mass spectrometry studies).	ILK; LIMK1; LIMK2; PKD1 (PRKCM; PRKD1); TESK1; TESK2	Intracellular, Nuclear matrix, Cortical actin cytoskeleton, Cytoplasm, Nucleus, Cytoskeleton protein	P23528	P23528
460	256	PN220	CFL1	S3	Cofilin 1	0	1139	18	541	606.461	684.135				0	932	20	631	575.472	609.547																					Not precisely defined.	Antibody raised against amino acid residues that encompass the S3 phosphosite.	S3 phosphorylation inhibits activity and induces interaction with 14-3-3 zeta, although one report indicates stimulation of activity. This is one of the major in vivo phosphorylation sites in cofilin 1 (≥67 reports from high throughput mass spectrometry studies).	ILK; LIMK1; LIMK2; PKD1 (PRKCM; PRKD1); TESK1; TESK2		P23528	P23528
461	236	NK034-2	Chk1 (CHEK1)	Pan-specific	Checkpoint protein-serine kinase 1	0	828	24	637	512.148	577.743	658.761	81.0185	12.2986	0	947	18	525	487.725	516.604	581.648	65.0436	11.1826	23.4813	-11.7058			CHK1	X	PSTK	Protein kinase - Non-receptor protein-serine/threonine	Protein-serine/threonine kinase	CAMK	CAMKL	CHK1						Epitope undefined.				Protein-serine kinase, CAMK group, CAMKL family, CHK1 subfamily	O14757	O14757	O14757	O14757
462	236	NK034-2	Chk1 (CHEK1)	Pan-specific	Checkpoint protein-serine kinase 1	0	1058	22	633	655.788	739.78				0	914	24	686	610.54	646.692								CHK1	X	PSTK	Protein kinase - Non-receptor protein-serine/threonine	Protein-serine/threonine kinase	CAMK	CAMKL	CHK1						Epitope undefined.					O14757	O14757	O14757	O14757
463	237	NK034	Chk1 (CHEK1)	Pan-specific	Checkpoint protein-serine kinase 1	0	2980	28	757	2234.66	2520.87	2215.65	305.225	13.7759	0	3114	20	656	2029.66	2149.85	2525.83	375.987	14.8857	28.6615	13.9996			CHK1	X	PSTK	Protein kinase - Non-receptor protein-serine/threonine	Protein-serine/threonine kinase	CAMK	CAMKL	CHK1						Not precisely defined.	Antibody raised against amino acid residues 1-476 representing full length human Chk1.			Protein-serine kinase, CAMK group, CAMKL family, CHK1 subfamily	O14757	O14757	O14757	O14757
464	237	NK034	Chk1 (CHEK1)	Pan-specific	Checkpoint protein-serine kinase 1	0	2668	26	641	1693.52	1910.42				0	3628	28	761	2739.6	2901.82								CHK1	X	PSTK	Protein kinase - Non-receptor protein-serine/threonine	Protein-serine/threonine kinase	CAMK	CAMKL	CHK1						Not precisely defined.	Antibody raised against amino acid residues 1-476 representing full length human Chk1.				O14757	O14757	O14757	O14757
465	238	PK577	Chk1 (CHEK1)	S280	Checkpoint protein-serine kinase 1	0	10638	28	751	7968.11	8988.64	9054.26	65.6124	0.724658	0	12136	26	658	7968.38	8440.21	9253.23	813.02	8.78634	9.51099	2.19753			CHK1	X	PSTK	Protein kinase - Non-receptor protein-serine/threonine	Protein-serine/threonine kinase	CAMK	CAMKL	CHK1						RVT(pS)GGV(bA)C	Corresponds to amino acid residues R277 to V283; After the kinase catalytic domain in the second half of the kinase.	S280 phosphorylation inhibits phosphotransferase activity. Phosphorylation regulates cell cycle progression, intracellular location, protein degradation, and molecular association. This is the major in vivo phosphorylation site in Chk1 (≥168 reports from high throughput mass spectrometry studies).	Akt1 (PKBa); RSK1	Protein-serine kinase, CAMK group, CAMKL family, CHK1 subfamily	O14757	O14757	O14757	O14757
466	238	PK577	Chk1 (CHEK1)	S280	Checkpoint protein-serine kinase 1	0	11276	32	719	8084.44	9119.87				0	12235	51	780	9503.52	10066.2								CHK1	X	PSTK	Protein kinase - Non-receptor protein-serine/threonine	Protein-serine/threonine kinase	CAMK	CAMKL	CHK1						RVT(pS)GGV(bA)C	Corresponds to amino acid residues R277 to V283; After the kinase catalytic domain in the second half of the kinase.	S280 phosphorylation inhibits phosphotransferase activity. Phosphorylation regulates cell cycle progression, intracellular location, protein degradation, and molecular association. This is the major in vivo phosphorylation site in Chk1 (≥168 reports from high throughput mass spectrometry studies).	Akt1 (PKBa); RSK1		O14757	O14757	O14757	O14757
467	239	PK578	Chk1 (CHEK1)	S317	Checkpoint protein-serine kinase 1	3	15139	28	801	12103.9	13654.1	12182.5	1471.66	12.0801	3	16220	30	645	10442.5	11060.9	12440.1	1379.22	11.0869	23.167	2.11458			CHK1	X	PSTK	Protein kinase - Non-receptor protein-serine/threonine	Protein-serine/threonine kinase	CAMK	CAMKL	CHK1						YSS(pS)QPE(bA)C	Corresponds to amino acid residues Y314 to E320; In the C-terminal half of the kinase after the catalytic domain.	S317 phosphorylation stimulates phosphotransferase activity. Phosphorylation regulates cell cycle progression and induces interaction with claspin. This is one of the major in vivo phosphorylation sites in Chk1 (≥26 reports from high throughput mass spectrometry studies).	ATM, ATR	Protein-serine kinase, CAMK group, CAMKL family, CHK1 subfamily	O14757	O14757	O14757	O14757
468	239	PK578	Chk1 (CHEK1)	S317	Checkpoint protein-serine kinase 1	3	13329	31	714	9494.77	10710.8				3	16086	58	814	13046.8	13819.3								CHK1	X	PSTK	Protein kinase - Non-receptor protein-serine/threonine	Protein-serine/threonine kinase	CAMK	CAMKL	CHK1						YSS(pS)QPE(bA)C	Corresponds to amino acid residues Y314 to E320; In the C-terminal half of the kinase after the catalytic domain.	S317 phosphorylation stimulates phosphotransferase activity. Phosphorylation regulates cell cycle progression and induces interaction with claspin. This is one of the major in vivo phosphorylation sites in Chk1 (≥26 reports from high throughput mass spectrometry studies).	ATM, ATR		O14757	O14757	O14757	O14757
469	240	PK579	Chk1 (CHEK1)	S345	Checkpoint protein-serine kinase 1	0	5932	43	801	4717.09	5321.24	5526.12	204.876	3.70742	0	7432	25	713	5281.19	5593.9	5506.9	87.0021	1.57987	5.28729	-0.347742			CHK1	X	PSTK	Protein kinase - Non-receptor protein-serine/threonine	Protein-serine/threonine kinase	CAMK	CAMKL	CHK1						ISF(pS)QPT(bA)C	Corresponds to amino acid residues I342 to T348; In the C-terminal half of the kinase after the catalytic domain.	S345 phosphorylation stimulates phosphotransferase activity. Phosphorylation regulates apoptosis, cell cycle progression, intracellular location, and protein degradation. It induces binding to 14-3-3-sigma, claspin, p21Cip1 and p53. This is one of the major in vivo phosphorylation sites in Chk1 (≥13 reports from high throughput mass spectrometry studies).	ATM, ATR; COT (MAP3K8)	Protein-serine kinase, CAMK group, CAMKL family, CHK1 subfamily	O14757	O14757	O14757	O14757
470	240	PK579	Chk1 (CHEK1)	S345	Checkpoint protein-serine kinase 1	0	6940	28	735	5080.32	5730.99				0	6651	40	774	5116.91	5419.9								CHK1	X	PSTK	Protein kinase - Non-receptor protein-serine/threonine	Protein-serine/threonine kinase	CAMK	CAMKL	CHK1						ISF(pS)QPT(bA)C	Corresponds to amino acid residues I342 to T348; In the C-terminal half of the kinase after the catalytic domain.	S345 phosphorylation stimulates phosphotransferase activity. Phosphorylation regulates apoptosis, cell cycle progression, intracellular location, and protein degradation. It induces binding to 14-3-3-sigma, claspin, p21Cip1 and p53. This is one of the major in vivo phosphorylation sites in Chk1 (≥13 reports from high throughput mass spectrometry studies).	ATM, ATR; COT (MAP3K8)		O14757	O14757	O14757	O14757
471	241	NK035	Chk2 (CHEK2)	Pan-specific	Checkpoint protein-serine kinase 2	0	1274	26	680	848.64	957.332	1008.55	51.217	5.07828	0	1340	18	540	713.88	756.151	888.617	132.466	14.907	19.9853	-11.8915			CHK2	X	PSTK	Protein kinase - Non-receptor protein-serine/threonine	Protein-serine/threonine kinase	CAMK	RAD53							Epitope undefined.				Protein-serine kinase, CAMK group, RAD53 family	O96017	O96017	O96017	O96017
472	241	NK035	Chk2 (CHEK2)	Pan-specific	Checkpoint protein-serine kinase 2	0	1470	18	647	939.444	1059.77				0	1350	24	727	964.002	1021.08								CHK2	X	PSTK	Protein kinase - Non-receptor protein-serine/threonine	Protein-serine/threonine kinase	CAMK	RAD53							Epitope undefined.					O96017	O96017	O96017	O96017
473	242	NK035-2	Chk2 (CHEK2)	Pan-specific	Checkpoint protein-serine kinase 2	0	342	20	687	221.214	249.547	296.865	47.3183	15.9394	0	514	18	555	275.28	291.58	273.794	17.7863	6.49624	22.4356	-7.7716			CHK2	X	PSTK	Protein kinase - Non-receptor protein-serine/threonine	Protein-serine/threonine kinase	CAMK	RAD53							Not precisely defined.	Antibody raised against amino acid residues 1-300 of human Chk2.			Protein-serine kinase, CAMK group, RAD53 family	O96017	O96017	O96017	O96017
474	242	NK035-2	Chk2 (CHEK2)	Pan-specific	Checkpoint protein-serine kinase 2	0	508	26	633	305.106	344.183				0	356	24	728	241.696	256.007								CHK2	X	PSTK	Protein kinase - Non-receptor protein-serine/threonine	Protein-serine/threonine kinase	CAMK	RAD53							Not precisely defined.	Antibody raised against amino acid residues 1-300 of human Chk2.				O96017	O96017	O96017	O96017
475	243	PK581	Chk2 (CHEK2)	T68	Checkpoint protein-serine kinase 2	0	14317	50	752	10728.8	12102.9	12611.6	508.705	4.03363	0	18155	40	674	12209.5	12932.5	14048.3	1115.85	7.94292	11.9765	11.3919			CHK2	X	PSTK	Protein kinase - Non-receptor protein-serine/threonine	Protein-serine/threonine kinase	CAMK	RAD53							TVS(pT)QEL(bA)C	Corresponds to amino acid residues T65 to L71; In the N-terminal portion of the kinase before the FHA domain.	T68 phosphorylation stimulates phosphotransferase activity, and induces interactions with Chk2, MDC1, NBS1 and Plk1. This is one of the minor in vivo phosphorylation sites in Chk2 (≥3 reports from high throughput mass spectrometry studies).	ATM; ATR; Chk2 (CHEK2); DNAPK (PRKDC); Plk1 (PLK); TTK; ZAK (MLTK)	Protein-serine kinase, CAMK group, RAD53 family	O96017	O96017	O96017	O96017
476	243	PK581	Chk2 (CHEK2)	T68	Checkpoint protein-serine kinase 2	0	14898	44	783	11630.7	13120.3				0	17204	38	834	14316.4	15164.2								CHK2	X	PSTK	Protein kinase - Non-receptor protein-serine/threonine	Protein-serine/threonine kinase	CAMK	RAD53							TVS(pT)QEL(bA)C	Corresponds to amino acid residues T65 to L71; In the N-terminal portion of the kinase before the FHA domain.	T68 phosphorylation stimulates phosphotransferase activity, and induces interactions with Chk2, MDC1, NBS1 and Plk1. This is one of the minor in vivo phosphorylation sites in Chk2 (≥3 reports from high throughput mass spectrometry studies).	ATM; ATR; Chk2 (CHEK2); DNAPK (PRKDC); Plk1 (PLK); TTK; ZAK (MLTK)		O96017	O96017	O96017	O96017
477	244	PK580	Chk2 (CHEK2)	T383	Checkpoint protein-serine kinase 2	0	11170	34	732	8151.55	9195.58	9860.91	665.325	6.7471	0	13498	24	650	8758.1	9276.69	9830.62	553.934	5.63478	12.3819	-0.307107			CHK2	X	PSTK	Protein kinase - Non-receptor protein-serine/threonine	Protein-serine/threonine kinase	CAMK	RAD53							LMR(pT)LCG(bA)C	Corresponds to amino acid residues L380 to G386; In protein kinase catalytic domain activation T-loop between subdomains VII and VIII.	T383 phosphorylation stimulates phosphotransferase activity. This phosphosite is located in the kinase activation loop between catalytic subdomains VII and VIII. This is one of the major in vivo phosphorylation sites in XXX.	Chk2 (CHEK2); DNAPK (PRKDC)	Protein-serine kinase, CAMK group, RAD53 family	O96017	O96017	O96017	O96017
478	244	PK580	Chk2 (CHEK2)	T383	Checkpoint protein-serine kinase 2	0	12551	26	745	9331.12	10526.2				0	12760	44	771	9804.04	10384.6								CHK2	X	PSTK	Protein kinase - Non-receptor protein-serine/threonine	Protein-serine/threonine kinase	CAMK	RAD53							LMR(pT)LCG(bA)C	Corresponds to amino acid residues L380 to G386; In protein kinase catalytic domain activation T-loop between subdomains VII and VIII.	T383 phosphorylation stimulates phosphotransferase activity. This phosphosite is located in the kinase activation loop between catalytic subdomains VII and VIII. This is one of the major in vivo phosphorylation sites in XXX.	Chk2 (CHEK2); DNAPK (PRKDC)		O96017	O96017	O96017	O96017
479	849	PN249	Cip (WAF1; p21) p21(WAF1/CIP1)	T145	Cyclin-dependent kinase inhibitor 1	0	618	16	577	347.354	391.842	396.142	4.30023	1.08553	0	612	22	473	279.07	295.594	307.426	11.8314	3.84854	4.93407	-22.3951																Not precisely defined.	Antibody raised against amino acid residues 140-149 with phospho-T145 of human p21.	T145 phosphorylation -reduces binding to PCNA, CDK2 and CDK4. This is one of the major in vivo phosphorylation sites in Cip.	Akt1 (PKBa); Akt3 (PKBg); DAPK3 (ZIPK); Pim1	Inhibitor protein	P38936	P38936		P38936
480	849	PN249	Cip (WAF1; p21) p21(WAF1/CIP1)	T145	Cyclin-dependent kinase inhibitor 1	0	692	26	533	354.978	400.443				0	611	20	510	301.41	319.257																					Not precisely defined.	Antibody raised against amino acid residues 140-149 with phospho-T145 of human p21.	T145 phosphorylation -reduces binding to PCNA, CDK2 and CDK4. This is one of the major in vivo phosphorylation sites in Cip.	Akt1 (PKBa); Akt3 (PKBg); DAPK3 (ZIPK); Pim1		P38936	P38936		P38936
481	850	PN248	Cip (WAF1; p21) p21(WAF1/CIP1)	S146	Cyclin-dependent kinase inhibitor 1	0	532	24	549	278.892	314.612	264.762	49.8497	18.8281	0	402	24	463	175.014	185.377	196.391	11.0137	5.60805	24.4362	-25.8237																Not precisely defined.	Antibody raised against amino acid residues that encompass the S146 phosphosite.	S146 phosphorylation induces its release from CDK2 and PCNA, cytoplasmic relocalization and subsequent degradation. This is one of the major in vivo phosphorylation sites in Cip.	Akt1 (PKBa); Akt3 (PKBg); Pim1; PKCa (PRKCA)	Inhibitor protein	P38936	P38936		P38936
482	850	PN248	Cip (WAF1; p21) p21(WAF1/CIP1)	S146	Cyclin-dependent kinase inhibitor 1	0	414	22	486	190.512	214.912				0	380	14	535	195.81	207.404																					Not precisely defined.	Antibody raised against amino acid residues that encompass the S146 phosphosite.	S146 phosphorylation induces its release from CDK2 and PCNA, cytoplasmic relocalization and subsequent degradation. This is one of the major in vivo phosphorylation sites in Cip.	Akt1 (PKBa); Akt3 (PKBg); Pim1; PKCa (PRKCA)		P38936	P38936		P38936
483	245	NK036	CK1 delta (CSNK1D)	Pan-specific	Casein protein-serine kinase 1 delta	0	866	24	667	561.614	633.544	657.687	24.1431	3.67091	0	1096	18	583	628.474	665.687	732.683	66.9952	9.14382	12.8147	11.4029			CK1d	X	PSTK	Protein kinase - Non-receptor protein-serine/threonine	Protein-serine/threonine kinase	CK1	CK1							Epitope undefined.				EC 2.7.11.1; Protein kinase, Ser/Thr (non-receptor); CK1 group; CK1 family	P48730	P48730	P48730
484	245	NK036	CK1 delta (CSNK1D)	Pan-specific	Casein protein-serine kinase 1 delta	0	1008	22	613	604.418	681.83				0	1050	27	738	754.974	799.678								CK1d	X	PSTK	Protein kinase - Non-receptor protein-serine/threonine	Protein-serine/threonine kinase	CK1	CK1							Epitope undefined.					P48730	P48730	P48730
485	246	NK037-1	CK1 epsilon (CSNK1E)	Pan-specific	Casein protein-serine kinase 1 epsilon	0	7663	18	614	4694.03	5295.23	5019.25	275.975	5.49833	0	9399	26	658	6167.43	6532.62	5772.44	760.181	13.1691	18.6675	15.006			CK1e	X	PSTK	Protein kinase - Non-receptor protein-serine/threonine	Protein-serine/threonine kinase	CK1	CK1							Not precisely defined.	Antibody raised against recombinant full length protein (Human) with a His tag.			EC 2.7.11.1; Protein kinase, Ser/Thr (non-receptor); CK1 group; CK1 family	P49674	P49674	P49674
486	246	NK037-1	CK1 epsilon (CSNK1E)	Pan-specific	Casein protein-serine kinase 1 epsilon	0	7725	24	546	4204.75	4743.28				0	7803	20	608	4732.06	5012.26								CK1e	X	PSTK	Protein kinase - Non-receptor protein-serine/threonine	Protein-serine/threonine kinase	CK1	CK1							Not precisely defined.	Antibody raised against recombinant full length protein (Human) with a His tag.				P49674	P49674	P49674
487	247	NK041-3	CK2a1 (CSNK2A1)	Pan-specific	Casein protein-serine kinase 2 alpha/ alpha prime	0	708	26	661	450.802	508.54	479.272	29.268	6.10676	0	826	24	655	525.31	556.415	565.641	9.22574	1.63103	7.73779	18.0209			CK2a1	X	PSTK	Protein kinase - Non-receptor protein-serine/threonine	Protein-serine/threonine kinase	Other	CK2							Not precisely defined.	Antibody raised against amino acid residues 2-27 at the N-terminus of human casein kinase IIα .			EC 2.7.11.1; Protein kinase, Ser/Thr (non-receptor); Other group; CK2 family	P68400	P68400	P68400	P68400
488	247	NK041-3	CK2a1 (CSNK2A1)	Pan-specific	Casein protein-serine kinase 2 alpha/ alpha prime	0	766	30	542	398.912	450.004				0	818	28	687	542.73	574.866								CK2a1	X	PSTK	Protein kinase - Non-receptor protein-serine/threonine	Protein-serine/threonine kinase	Other	CK2							Not precisely defined.	Antibody raised against amino acid residues 2-27 at the N-terminus of human casein kinase IIα .				P68400	P68400	P68400	P68400
489	248	NK041-2	CK2a1 (CSNK2A1)	Pan-specific	Casein protein-serine kinase 2 alpha/ alpha prime	0	8260	24	647	5328.69	6011.18	5801.2	209.98	3.61959	0	8041	24	664	5323.29	5638.49	6251.12	612.626	9.80026	13.4199	7.75567			CK2a1	X	DSK	Protein kinase - Non-receptor protein-serine/threonine	Protein-serine/threonine kinase	Other	CK2							CARVYTDVNTHRPREYWDYE	Corresponds to amino acid residues A9 to E27; Post-N-terminus, conserved in both CK2 isoforms.			EC 2.7.11.1; Protein kinase, Ser/Thr (non-receptor); Other group; CK2 family	P68400	P68400	P68400	P68400
490	248	NK041-2	CK2a1 (CSNK2A1)	Pan-specific	Casein protein-serine kinase 2 alpha/ alpha prime	0	7665	28	649	4956.41	5591.22				0	8775	30	741	6480.05	6863.74								CK2a1	X	DSK	Protein kinase - Non-receptor protein-serine/threonine	Protein-serine/threonine kinase	Other	CK2							CARVYTDVNTHRPREYWDYE	Corresponds to amino acid residues A9 to E27; Post-N-terminus, conserved in both CK2 isoforms.				P68400	P68400	P68400	P68400
491	249	PK582	CK2a1 (CSNK2A1)	Y255	Casein protein-serine kinase 2 alpha/ alpha prime	0	304	16	444	127.872	144.25	167.755	23.5052	14.0116	0	396	18	379	143.262	151.745	158.461	6.71647	4.23855	18.2502	-5.53984			CK2a1	X	DSK	Protein kinase - Non-receptor protein-serine/threonine	Protein-serine/threonine kinase	Other	CK2							EDL(pY)DYI(bA)C	Corresponds to amino acid residues E252 to I258; In the last quarter of the kinase catalytic domain.	The effect of Y255 phosphorylation is unclear. This is the major in vivo phosphorylation site in CK2a1 (≥16 reports from high throughput mass spectrometry studies).	Fgr; Lyn	EC 2.7.11.1; Protein kinase, Ser/Thr (non-receptor); Other group; CK2 family	P68400	P68400	P68400	P68400
492	249	PK582	CK2a1 (CSNK2A1)	Y255	Casein protein-serine kinase 2 alpha/ alpha prime	0	463	18	381	169.545	191.26				0	408	22	404	155.944	165.178								CK2a1	X	DSK	Protein kinase - Non-receptor protein-serine/threonine	Protein-serine/threonine kinase	Other	CK2							EDL(pY)DYI(bA)C	Corresponds to amino acid residues E252 to I258; In the last quarter of the kinase catalytic domain.	The effect of Y255 phosphorylation is unclear. This is the major in vivo phosphorylation site in CK2a1 (≥16 reports from high throughput mass spectrometry studies).	Fgr; Lyn		P68400	P68400	P68400	P68400
493	250	PK167	CK2a1 (CSNK2A1)	T360+S362	Casein protein-serine kinase 2 alpha/ alpha prime	0	3239	18	384	1236.86	1395.28	1433.25	37.9756	2.64961	0	3162	16	297	934.362	989.688	496.903	492.785	99.1712	101.821	-65.3304			CK2a1	X	DSK	Protein kinase - Non-receptor protein-serine/threonine	Protein-serine/threonine kinase	Other	CK2							VP(pT)P(pS)PL	Corresponds to amino acid residues V358 to L364.	Phosphorylation at T360 and S362 stimulates phosphotransferase activity. The effects of T360 and S362 phosphorylation are unclear. T360 phosphorylation has not been reported following high throughput mass spectrometry, and S362 phosphorylation has been described only once from high throughput mass spectrometry studies.	T360: CDK1 (CDC2); ERK2 (MAPK1). S362: CDK1 (CDC2); ERK2 (MAPK1).	EC 2.7.11.1; Protein kinase, Ser/Thr (non-receptor); Other group; CK2 family	P68400	P68400	P68400	P68400
494	250	PK167	CK2a1 (CSNK2A1)	T360+S362	Casein protein-serine kinase 2 alpha/ alpha prime	3	3562	18	368	1304.19	1471.23				3	14	6	486	3.888	4.11822								CK2a1	X	DSK	Protein kinase - Non-receptor protein-serine/threonine	Protein-serine/threonine kinase	Other	CK2							VP(pT)P(pS)PL	Corresponds to amino acid residues V358 to L364.	Phosphorylation at T360 and S362 stimulates phosphotransferase activity. The effects of T360 and S362 phosphorylation are unclear. T360 phosphorylation has not been reported following high throughput mass spectrometry, and S362 phosphorylation has been described only once from high throughput mass spectrometry studies.	T360: CDK1 (CDC2); ERK2 (MAPK1). S362: CDK1 (CDC2); ERK2 (MAPK1).		P68400	P68400	P68400	P68400
495	251	PK583	CLK1	S337	Dual specificity protein kinase CLK1	0	7222	20	639	4602.08	5191.5	5014.05	177.448	3.53901	0	7070	29	688	4844.21	5131.05	6387.57	1256.52	19.6714	23.2104	27.3933			CLK1	X	DSK	Protein kinase - Non-receptor protein-serine/threonine	Protein-serine/threonine kinase	CMGC	CLK							EHH(pS)TLV(bA)C	Corresponds to amino acid residues E334 to V340; In the protein kinase catalytic domain activation T loop region between subdomains VII and VIII.	S337 phosphorylation is predicted to be stimulatory for phosphotransferase activity. This phosphosite is located in the kinase activation loop between catalytic subdomains VII and VIII. The phosphorylation of this site in CLK1has not been reported in high throughput mass spectrometry studies.		Protein kinase, dual-specificity; EC 2.7.12.1; EC 2.7.1.112; CMGC group; CLK family	P49759	P49759	P49759
496	251	PK583	CLK1	S337	Dual specificity protein kinase CLK1	0	6448	20	667	4287.48	4836.6				0	9695	34	747	7216.77	7644.09								CLK1	X	DSK	Protein kinase - Non-receptor protein-serine/threonine	Protein-serine/threonine kinase	CMGC	CLK							EHH(pS)TLV(bA)C	Corresponds to amino acid residues E334 to V340; In the protein kinase catalytic domain activation T loop region between subdomains VII and VIII.	S337 phosphorylation is predicted to be stimulatory for phosphotransferase activity. This phosphosite is located in the kinase activation loop between catalytic subdomains VII and VIII. The phosphorylation of this site in CLK1has not been reported in high throughput mass spectrometry studies.			P49759	P49759	P49759
497	252	PK584	CLK1	S337+T338	Dual specificity protein kinase CLK1	0	7392	36	790	5811.24	6555.53	6471.34	84.1895	1.30096	0	8477	24	736	6221.41	6589.79	6342.53	247.263	3.89848	5.19944	-1.99045			CLK1	X	DSK	Protein kinase - Non-receptor protein-serine/threonine	Protein-serine/threonine kinase	CMGC	CLK							EHH(pS)(pT)LVS(bA)C	Corresponds to amino acid residues E334 to S341; In the protein kinase catalytic domain activation T loop region between subdomains VII and VIII.	S337 and T338 phosphorylation are predicted to be stimulatory for phosphotransferase activity. These phosphosits are located in the kinase activation loop between catalytic subdomains VII and VIII. The phosphorylation of this S337 in CLK1 has not been reported in high throughput mass spectrometry studies, whereas phosphorylation of the T338 has been described at least twice.		Protein kinase, dual-specificity; EC 2.7.12.1; EC 2.7.1.112; CMGC group; CLK family	P49759	P49759	P49759
498	252	PK584	CLK1	S337+T338	Dual specificity protein kinase CLK1	3	7200	42	791	5661.98	6387.15				3	8310	42	696	5754.53	6095.27								CLK1	X	DSK	Protein kinase - Non-receptor protein-serine/threonine	Protein-serine/threonine kinase	CMGC	CLK							EHH(pS)(pT)LVS(bA)C	Corresponds to amino acid residues E334 to S341; In the protein kinase catalytic domain activation T loop region between subdomains VII and VIII.	S337 and T338 phosphorylation are predicted to be stimulatory for phosphotransferase activity. These phosphosits are located in the kinase activation loop between catalytic subdomains VII and VIII. The phosphorylation of this S337 in CLK1 has not been reported in high throughput mass spectrometry studies, whereas phosphorylation of the T338 has been described at least twice.			P49759	P49759	P49759
499	253	NK370-1	CLK1/4	Pan-specific	Dual specificity protein kinase CLK1/4	0	854	32	658	540.876	610.15	727.427	117.277	16.1222	0	794	20	519	401.706	425.492	485.652	60.1596	12.3874	28.5096	-33.2371			CLK1	X	DSK	Protein kinase - Non-receptor protein-serine/threonine	Protein-serine/threonine kinase	CMGC	CLK							Not precisely defined.	Antibody raised against amino acid residues 202-227 within an internal region of human CLK1.			Protein kinase, dual-specificity; EC 2.7.12.1; EC 2.7.1.112; CMGC group; CLK family	P49759/Q9HAZ1	P49759	P49759
500	253	NK370-1	CLK1/4	Pan-specific	Dual specificity protein kinase CLK1/4	0	1306	26	585	748.8	844.704				0	759	26	703	515.299	545.811								CLK1	X	DSK	Protein kinase - Non-receptor protein-serine/threonine	Protein-serine/threonine kinase	CMGC	CLK							Not precisely defined.	Antibody raised against amino acid residues 202-227 within an internal region of human CLK1.				P49759/Q9HAZ1	P49759	P49759
501	254	NK372-1	CLK3	Pan-specific	Dual specificity protein kinase CLK3	0	2030	24	756	1516.54	1710.77	1492.9	217.875	14.5941	0	2480	14	601	1482.07	1569.82	1523.05	46.7706	3.07085	17.6649	2.02002			CLK3	X	DSK	Protein kinase - Non-receptor protein-serine/threonine	Protein-serine/threonine kinase	CMGC	CLK							Not precisely defined.	Antibody raised against amino acid residues 211-241 within an internal region of human CLK3.			Protein-serine kinase, CMGC group, CLK family	P49761	P49761	P49761
502	254	NK372-1	CLK3	Pan-specific	Dual specificity protein kinase CLK3	0	1839	16	620	1130.26	1275.02				0	1908	22	739	1393.75	1476.28								CLK3	X	DSK	Protein kinase - Non-receptor protein-serine/threonine	Protein-serine/threonine kinase	CMGC	CLK							Not precisely defined.	Antibody raised against amino acid residues 211-241 within an internal region of human CLK3.				P49761	P49761	P49761
503	284	NN029	CLNB1	Pan-specific	Cyclin B1	0	472	24	612	274.176	309.292	316.504	7.2118	2.27858	0	730	20	569	403.99	427.911	387.264	40.6473	10.496	12.7746	22.3569																Not precisely defined.	Antibody raised against a recombinant protein corresponding to human cyclin B1.			Protein-serine kinase regulatory subunit, activator, cyclin	P14635	P14635		P14635
504	284	NN029	CLNB1	Pan-specific	Cyclin B1	0	588	22	507	286.962	323.715				0	562	22	606	327.24	346.617																					Not precisely defined.	Antibody raised against a recombinant protein corresponding to human cyclin B1.				P14635	P14635		P14635
505	285	PN190	CLNB1	S147	Cyclin B1	0	1002	20	431	423.242	477.45	452.757	24.6925	5.4538	0	1995	18	371	733.467	776.897	639.546	137.352	21.4765	26.9303	41.2557																AF(pS)DV	Corresponds to amino acid residues A145 to V149.	S147 phosphorylation induces interaction with DNA. This is one of the minor in vivo phosphorylation sites in cyclin B1 (≥1 reports from high throughput mass spectrometry studies).	Plk1 (PLK)	Protein-serine kinase regulatory subunit, activator, cyclin	P14635	P14635		P14635
506	285	PN190	CLNB1	S147	Cyclin B1	3	996	18	388	379.464	428.065				3	894	16	540	474.12	502.194																					AF(pS)DV	Corresponds to amino acid residues A145 to V149.	S147 phosphorylation induces interaction with DNA. This is one of the minor in vivo phosphorylation sites in cyclin B1 (≥1 reports from high throughput mass spectrometry studies).	Plk1 (PLK)		P14635	P14635		P14635
507	286	PN191	CLNE	T395	Cyclin E	0	1419	18	470	658.47	742.805	694.877	47.9286	6.89743	0	2196	18	435	947.43	1003.53	812.433	191.097	23.5215	30.419	16.9176																LL(pT)PP	Corresponds to amino acid residues L393 to P397.	T395 phosphorylation induces interaction with FBXW7 and SKP2. This is one of the major in vivo phosphorylation sites in cyclin E (≥10 reports from high throughput mass spectrometry studies).	CDK2; GSK3a; GSK3b	Protein-serine kinase regulatory subunit, activator, cyclin	P24864	P24864		P24864
508	286	PN191	CLNE	T395	Cyclin E	0	1485	22	392	573.496	646.948				0	1298	20	459	586.602	621.336																					LL(pT)PP	Corresponds to amino acid residues L393 to P397.	T395 phosphorylation induces interaction with FBXW7 and SKP2. This is one of the major in vivo phosphorylation sites in cyclin E (≥10 reports from high throughput mass spectrometry studies).	CDK2; GSK3a; GSK3b		P24864	P24864		P24864
509	257	PN148	Connexin 43	S368	Gap junction alpha-1 protein	0	3295	18	410	1343.57	1515.65	1419.65	95.996	6.76192	0	2354	16	384	897.792	950.952	1199.43	248.482	20.7166	27.4785	-15.5123																RA(pS)SR	Corresponds to amino acid residues R365 to R369; Surrounds the S367 phosphosite.	S368 phosphorylation inhibits activity and induces interaction with CLTA and endocytosis. This is one of the minor in vivo phosphorylation sites in connexin 45 (≥5 reports from high throughput mass spectrometry studies).	PKACa (PRKACA); PKCa (PRKCA); PKCb1 (PRKCB1); PKCe (PRKCE); PKCg (PRKCG)	Cytoskeletal protein	P17302	P17302
510	257	PN148	Connexin 43	S368	Gap junction alpha-1 protein	0	3312	16	356	1173.38	1323.66				0	3442	16	399	1366.97	1447.92																					RA(pS)SR	Corresponds to amino acid residues R365 to R369; Surrounds the S367 phosphosite.	S368 phosphorylation inhibits activity and induces interaction with CLTA and endocytosis. This is one of the minor in vivo phosphorylation sites in connexin 45 (≥5 reports from high throughput mass spectrometry studies).	PKACa (PRKACA); PKCa (PRKCA); PKCb1 (PRKCB1); PKCe (PRKCE); PKCg (PRKCG)		P17302	P17302
511	258	NN398-1	Connexin 43	Pan-specific	Gap junction alpha-1 protein	0	676	18	592	389.536	439.427	456.61	17.1829	3.76314	0	727	16	497	353.367	374.291	504.528	130.237	25.8137	29.5768	10.4943																Not precisely defined.	Antibody raised against amino acid residues 357-381 at the C-terminus of human connexin 43.			Cytoskeletal protein	P17302	P17302
512	258	NN398-1	Connexin 43	Pan-specific	Gap junction alpha-1 protein	0	772	22	560	420	473.793				0	928	20	660	599.28	634.765																					Not precisely defined.	Antibody raised against amino acid residues 357-381 at the C-terminus of human connexin 43.				P17302	P17302
513	259	NK042-1	COT (MAP3K8, TPL2)	Pan-specific	Osaka thyroid oncogene protein-serine kinase (Tpl2); Mitogen-activated protein kinase kinase kinase 8	0	7531	26	757	5681.28	6408.93	6503.83	94.9001	1.45914	0	8664	26	681	5882.48	6230.79	6406.12	175.322	2.73679	4.19593	-1.5024			COT	X	PSTK	Protein kinase - Non-receptor protein-serine/threonine	Protein-serine/threonine kinase	STE	STE-Unique							MEYMSTGSDNKEEIDC	Corresponds to amino acid residues M1 to D15; N-terminus.			Protein-serine kinase, STE group, STE-Unique family	P41279	P41279	P41279	P41279
514	259	NK042-1	COT (MAP3K8, TPL2)	Pan-specific	Osaka thyroid oncogene protein-serine kinase (Tpl2); Mitogen-activated protein kinase kinase kinase 8	0	8351	42	704	5849.54	6598.73				0	8112	32	769	6213.52	6581.44								COT	X	PSTK	Protein kinase - Non-receptor protein-serine/threonine	Protein-serine/threonine kinase	STE	STE-Unique							MEYMSTGSDNKEEIDC	Corresponds to amino acid residues M1 to D15; N-terminus.				P41279	P41279	P41279	P41279
515	260	NK042-2	COT (MAP3K8, TPL2)	Pan-specific	Osaka thyroid oncogene protein-serine kinase (Tpl2); Mitogen-activated protein kinase kinase kinase 8	0	7378	28	767	5637.45	6359.48	6152.41	207.07	3.36567	0	8066	24	656	5275.55	5587.93	6342.82	754.889	11.9015	15.2671	3.09488			COT	X	PSTK	Protein kinase - Non-receptor protein-serine/threonine	Protein-serine/threonine kinase	STE	STE-Unique							CAGYFNLVRGPPTLEYG	Corresponds to amino acid residues A452 to G467; C-terminus.			Protein-serine kinase, STE group, STE-Unique family	P41279	P41279	P41279	P41279
516	260	NK042-2	COT (MAP3K8, TPL2)	Pan-specific	Osaka thyroid oncogene protein-serine kinase (Tpl2); Mitogen-activated protein kinase kinase kinase 8	0	7465	42	710	5270.33	5945.34				0	8280	58	815	6700.93	7097.71								COT	X	PSTK	Protein kinase - Non-receptor protein-serine/threonine	Protein-serine/threonine kinase	STE	STE-Unique							CAGYFNLVRGPPTLEYG	Corresponds to amino acid residues A452 to G467; C-terminus.				P41279	P41279	P41279	P41279
517	261	PK585	COT (MAP3K8, TPL2)	S334	Osaka thyroid oncogene protein-serine kinase (Tpl2); Mitogen-activated protein kinase kinase kinase 8	0	12062	38	803	9655.27	10891.9	10320.7	571.2	5.53451	0	13232	22	651	8599.71	9108.92	10542.7	1433.73	13.5994	19.1339	2.15063			COT	X	PSTK	Protein kinase - Non-receptor protein-serine/threonine	Protein-serine/threonine kinase	STE	STE-Unique							YPR(pS)AYP(bA)C	Corresponds to amino acid residues Y331 to P337; In the kinase catalytic subdomain X region.	The effect of S334 phosphorylation is unclear. This is one of the minor in vivo phosphorylation sites in COT (≥1 report from high throughput mass spectrometry studies).		Protein-serine kinase, STE group, STE-Unique family	P41279	P41279	P41279	P41279
518	261	PK585	COT (MAP3K8, TPL2)	S334	Osaka thyroid oncogene protein-serine kinase (Tpl2); Mitogen-activated protein kinase kinase kinase 8	0	11658	26	743	8642.58	9749.49				0	13622	32	832	11306.9	11976.4								COT	X	PSTK	Protein kinase - Non-receptor protein-serine/threonine	Protein-serine/threonine kinase	STE	STE-Unique							YPR(pS)AYP(bA)C	Corresponds to amino acid residues Y331 to P337; In the kinase catalytic subdomain X region.	The effect of S334 phosphorylation is unclear. This is one of the minor in vivo phosphorylation sites in COT (≥1 report from high throughput mass spectrometry studies).			P41279	P41279	P41279	P41279
519	262	PN695	COX2	Y446	Prostaglandin G/H synthase 2	0	883	18	554	479.21	540.586	491.254	49.332	10.042	0	811	18	430	340.99	361.181	431.913	70.7321	16.3765	26.4185	-12.0795															X	ac-QMK(pY)QSF(bA)C	Corresponds to amino acid residues Q443 to F449.	Y446 phosphorylation activates COX2 enzymatic activity. However, this phosphosite has been poorly detected in mass spectrometry studies (≥1 report by mass spectrometry). The phosphosite is commonly conserved in vertebrates and found in fish.	Fyn	Oxidoreductase; Lipid Metabolism - arachidonic acid; EC 1.14.99.1	P35354	P35354		P35354
520	262	PN695	COX2	Y446	Prostaglandin G/H synthase 2	0	843	20	476	391.748	441.922				0	856	22	569	474.546	502.645																				X	ac-QMK(pY)QSF(bA)C	Corresponds to amino acid residues Q443 to F449.	Y446 phosphorylation activates COX2 enzymatic activity. However, this phosphosite has been poorly detected in mass spectrometry studies (≥1 report by mass spectrometry). The phosphosite is commonly conserved in vertebrates and found in fish.	Fyn		P35354	P35354		P35354
521	263	NN027-2	COX2	Pan-specific	Prostaglandin G/H synthase 2	0	544	12	584	310.688	350.48	301.553	48.927	16.225	0	542	18	510	267.24	283.064	337.255	54.1914	16.0684	32.2934	11.8394															X	Not precisely defined.	Antibody raised against amino acid residues 169-192 within an internal region of human COX2.				P00403	P00403
522	263	NN027-2	COX2	Pan-specific	Prostaglandin G/H synthase 2	0	448	14	516	223.944	252.626				0	622	24	618	369.564	391.447																				X	Not precisely defined.	Antibody raised against amino acid residues 169-192 within an internal region of human COX2.				P00403	P00403
523	265	PN221	CPS2 (CAD)	T456	Carbamoyl phosphate synthetase 2	0	1522	20	675	1013.85	1143.7	1151.88	8.17969	0.710116	0	1538	22	553	838.348	887.989	1078.53	190.537	17.6665	18.3766	-6.36826															X	Not precisely defined.	Antibody raised against amino acid residues 447-460 Thr 456 of CPS2	The effect of T456 phosphorylation is unclear. This is one of the minor in vivo phosphorylation sites in CPS2 (≥1 reports from high throughput mass spectrometry studies).	ERK1 (MAPK3); ERK2 (MAPK1)	EC 6.3.5.5; EC 2.1.3.2; Ligase; Nucleotide Metabolism - pyrimidine; EC 3.5.2.3; Transferase; Hydrolase; Amino Acid Metabolism - alanine, aspartate and glutamate	P27708	P27708
524	265	PN221	CPS2 (CAD)	T456	Carbamoyl phosphate synthetase 2	0	1688	24	618	1028.35	1160.06				0	1568	28	778	1198.12	1269.06																				X	Not precisely defined.	Antibody raised against amino acid residues 447-460 Thr 456 of CPS2	The effect of T456 phosphorylation is unclear. This is one of the minor in vivo phosphorylation sites in CPS2 (≥1 reports from high throughput mass spectrometry studies).	ERK1 (MAPK3); ERK2 (MAPK1)		P27708	P27708
525	266	PN577	CREB1	S129+S133	cAMP-response element-binding protein 1	3	13970	32	994	13854.4	15628.8	14317.8	1311.03	9.15664	3	17496	29	925	16157	17113.7	16264.8	848.88	5.21913	14.3758	13.5986						Transcription protein					X					EIL(pS)RRP(pS)YRK(bA)C	Corresponds to amino acid residues E126 to K136.	S129 and S133 phosphorylation stimulate transcriptional activity and induce interactions with CBP, DNA, MEIS1, Myb, Nur77, RGS13, SOX9 and p300. S129 is a minor in vivo phosphorylation site in CREB1 (≥2 reports from high throughput mass spectrometry studies), but S133 is the major site (≥65 reports).	S129: BARK2 (GRK3, ADRBK2); GSK3a; GSK3b. S133: Akt1 (PKBa); Btk; CaMK1a; CaMK2a; CaMK4; DYRK3; MAPKAPK2; MSK1 (RPS6KA5); MSK2 (RPS6KA4); PKACa (PRKACA); PKCa (PRKCA); PKCe (PRKCE); PKD1 (PRKCM; PRKD1); RSK1 (RPS6KA1); RSK2 (RPS6KA3); RSK3 (RPS6KA2); SGK1; TSSK4; VRK1	Transcription protein	P16220	P16220		P16220
526	266	PN577	CREB1	S129+S133	cAMP-response element-binding protein 1	3	12386	28	933	11530	13006.7				3	14767	51	989	14554.1	15415.9											Transcription protein					X					EIL(pS)RRP(pS)YRK(bA)C	Corresponds to amino acid residues E126 to K136.	S129 and S133 phosphorylation stimulate transcriptional activity and induce interactions with CBP, DNA, MEIS1, Myb, Nur77, RGS13, SOX9 and p300. S129 is a minor in vivo phosphorylation site in CREB1 (≥2 reports from high throughput mass spectrometry studies), but S133 is the major site (≥65 reports).	S129: BARK2 (GRK3, ADRBK2); GSK3a; GSK3b. S133: Akt1 (PKBa); Btk; CaMK1a; CaMK2a; CaMK4; DYRK3; MAPKAPK2; MSK1 (RPS6KA5); MSK2 (RPS6KA4); PKACa (PRKACA); PKCa (PRKCA); PKCe (PRKCE); PKD1 (PRKCM; PRKD1); RSK1 (RPS6KA1); RSK2 (RPS6KA3); RSK3 (RPS6KA2); SGK1; TSSK4; VRK1		P16220	P16220		P16220
527	267	PN553	CREB1	S133	cAMP-response element-binding protein 1	0	12694	22	721	9136.51	10306.7	10305	1.67858	0.016289	0	14474	28	627	9057.64	9593.97	10090.3	496.356	4.91913	4.93542	-2.08336						Transcription protein					X					RRP(pS)YRK(bA)C	Corresponds to amino acid residues R130 to K136; In the PKID domain.	S133 phosphorylation stimulates transcriptional activity and induces interactions with CBP, DNA, MEIS1, Myb, Nur77, RGS13, SOX9 and p300. This is one of the major in vivo phosphorylation sites in CREB1 (≥65 reports from high throughput mass spectrometry studies).	Akt1 (PKBa); Btk; CaMK1a; CaMK2a; CaMK4; DYRK3; MAPKAPK2; MSK1 (RPS6KA5); MSK2 (RPS6KA4); PKACa (PRKACA); PKCa (PRKCA); PKCe (PRKCE); PKD1 (PRKCM; PRKD1); RSK1 (RPS6KA1); RSK2 (RPS6KA3); RSK3 (RPS6KA2); SGK1; TSSK4; VRK1	Transcription protein	P16220	P16220		P16220
528	267	PN553	CREB1	S133	cAMP-response element-binding protein 1	0	12854	26	712	9133.54	10303.3				0	13408	28	747	9994.86	10586.7											Transcription protein					X					RRP(pS)YRK(bA)C	Corresponds to amino acid residues R130 to K136; In the PKID domain.	S133 phosphorylation stimulates transcriptional activity and induces interactions with CBP, DNA, MEIS1, Myb, Nur77, RGS13, SOX9 and p300. This is one of the major in vivo phosphorylation sites in CREB1 (≥65 reports from high throughput mass spectrometry studies).	Akt1 (PKBa); Btk; CaMK1a; CaMK2a; CaMK4; DYRK3; MAPKAPK2; MSK1 (RPS6KA5); MSK2 (RPS6KA4); PKACa (PRKACA); PKCa (PRKCA); PKCe (PRKCE); PKD1 (PRKCM; PRKD1); RSK1 (RPS6KA1); RSK2 (RPS6KA3); RSK3 (RPS6KA2); SGK1; TSSK4; VRK1		P16220	P16220		P16220
529	268	NN182-2	CrkL	Pan-specific	Crk-like protein	0	2818	20	621	1737.56	1960.1	1930.4	29.7011	1.5386	0	2268	16	562	1265.62	1340.56	1678.57	338.003	20.1364	21.675	-13.0455														X		Not precisely defined.	Antibody raised against amino acid residues 181-242 of human Crk-L .			Adapter/scaffold protein	P46109	P46109		P46109
530	268	NN182-2	CrkL	Pan-specific	Crk-like protein	0	2918	18	581	1684.9	1900.7				0	2940	20	652	1903.84	2016.57																			X		Not precisely defined.	Antibody raised against amino acid residues 181-242 of human Crk-L .				P46109	P46109		P46109
531	269	PN507	CrkL	Y251	Crk-like protein	0	2530	22	490	1228.92	1386.32	1218.51	167.807	13.7715	0	1868	24	540	995.76	1054.72	1533.88	479.156	31.2382	45.0097	25.8814														X		PCA(pY)DKT(bA)C	Corresponds to amino acid residues P248 to T254; In the SH3_2 domain.	Y251 phosphorylation induces activity. The second major in vivo phosphoryation site in CrkL (≥697 reports from high throughput mass spectrometry studies).	Abl1	Adapter/scaffold protein	P46109	P46109		P46109
532	269	PN507	CrkL	Y251	Crk-like protein	0	1987	22	474	931.41	1050.7				0	3528	28	543	1900.5	2013.03																			X		PCA(pY)DKT(bA)C	Corresponds to amino acid residues P248 to T254; In the SH3_2 domain.	Y251 phosphorylation induces activity. The second major in vivo phosphoryation site in CrkL (≥697 reports from high throughput mass spectrometry studies).	Abl1		P46109	P46109		P46109
533	270	PN025	CRYAB	S19	Crystallin aB	0	2404	20	419	998.896	1126.83	1041.7	85.1326	8.17247	0	1766	16	361	631.75	669.157	840.3	171.143	20.3669	28.5393	-19.3337												X				Epitope undefined.	Antibody raised against amino acid residues that encompass the S19 phosphosite.	S19 phosphorylation appears to induce activity, although one report indicates inhibition. Phosphorylation induces interaction with FBXO4 and inhibits interaction with CRYAB. This is one of the major in vivo phosphorylation sites in crystallin aB (≥16 reports from high throughput mass spectrometry studies).		Chaperone protein	P02511	P02511		P02511
534	270	PN025	CRYAB	S19	Crystallin aB	0	2315	17	369	847.962	956.567				0	2297	18	419	954.901	1011.44																	X				Epitope undefined.	Antibody raised against amino acid residues that encompass the S19 phosphosite.	S19 phosphorylation appears to induce activity, although one report indicates inhibition. Phosphorylation induces interaction with FBXO4 and inhibits interaction with CRYAB. This is one of the major in vivo phosphorylation sites in crystallin aB (≥16 reports from high throughput mass spectrometry studies).			P02511	P02511		P02511
535	271	PN110	CRYAB	S45	Crystallin aB	0	5116	20	467	2379.83	2684.63	2785.95	101.312	3.63652	0	5014	20	459	2292.25	2427.98	2640.61	212.631	8.05234	11.6889	-5.2169												X				Epitope undefined.	Antibody raised against amino acid residues that encompass the S45 phosphosite.	The effect of S45 phosphorylation is unclear. This is one of the major in vivo phosphorylation sites in crystallin aB (≥8 reports from high throughput mass spectrometry studies).	ERK1 (MAPK3); ERK2 (MAPK1)	Chaperone protein	P02511	P02511		P02511
536	271	PN110	CRYAB	S45	Crystallin aB	0	5672	22	453	2559.45	2887.26				0	5836	18	463	2693.73	2853.24																	X				Epitope undefined.	Antibody raised against amino acid residues that encompass the S45 phosphosite.	The effect of S45 phosphorylation is unclear. This is one of the major in vivo phosphorylation sites in crystallin aB (≥8 reports from high throughput mass spectrometry studies).	ERK1 (MAPK3); ERK2 (MAPK1)		P02511	P02511		P02511
537	272	NK234-3	CSF1R (Fms)	Pan-specific	Macrophage colony-stimulating factor 1 receptor	0	15866	42	713	11282.5	12727.5	12380	347.505	2.80698	0	15997	28	614	9804.97	10385.5	11737	1351.45	11.5144	14.3214	-5.19428			Fms	X	PYK	Protein kinase - Receptor protein-tyrosine	Protein-tyrosine kinase	TK	PDGFR							CLAQEVVVFEDQDALL	Corresponds to amino acid residues L111 to L125.			Receptor tyrosine kinase; EC 2.7.10.1; TK group; PDGFR family	P07333	P07333	P07333	P07333
538	272	NK234-3	CSF1R (Fms)	Pan-specific	Macrophage colony-stimulating factor 1 receptor	0	15655	38	683	10666.4	12032.5				0	15872	30	780	12356.8	13088.4								Fms	X	PYK	Protein kinase - Receptor protein-tyrosine	Protein-tyrosine kinase	TK	PDGFR							CLAQEVVVFEDQDALL	Corresponds to amino acid residues L111 to L125.				P07333	P07333	P07333	P07333
539	273	NK234-4	CSF1R (Fms)	Pan-specific	Macrophage colony-stimulating factor 1 receptor	3	18172	36	798	14472.5	16326.1	15548	778.144	5.00479	3	19245	34	820	15753	16685.8	17284.6	598.828	3.46451	8.4693	11.1695			Fms	X	PYK	Protein kinase - Receptor protein-tyrosine	Protein-tyrosine kinase	TK	PDGFR							CLSSEQNLIQEVTVGE	Corresponds to amino acid residues L303 to E317.			Receptor tyrosine kinase; EC 2.7.10.1; TK group; PDGFR family	P07333	P07333	P07333	P07333
540	273	NK234-4	CSF1R (Fms)	Pan-specific	Macrophage colony-stimulating factor 1 receptor	0	17486	52	751	13092.9	14769.8				0	19736	58	858	16883.7	17883.5								Fms	X	PYK	Protein kinase - Receptor protein-tyrosine	Protein-tyrosine kinase	TK	PDGFR							CLSSEQNLIQEVTVGE	Corresponds to amino acid residues L303 to E317.				P07333	P07333	P07333	P07333
541	274	PK587	CSF1R (Fms)	Y699	Macrophage colony-stimulating factor 1 receptor	0	3120	28	709	2192.23	2473	2332.8	140.202	6.01003	0	3324	24	645	2128.5	2254.53	2398.81	144.281	6.01466	12.0247	2.82979			Fms	X	PYK	Protein kinase - Receptor protein-tyrosine	Protein-tyrosine kinase	TK	PDGFR							GVD(pY)KNI(bA)C	Corresponds to amino acid residues G696 to I702; In the kinase catallytic domain.	Y699 phosphorylation induces binding to PIK3CB and Grb2. This is the major in vivo phosphorylation site in CSF1R (≥36 reports from high throughput mass spectrometry studies).	CSF1R	Receptor tyrosine kinase; EC 2.7.10.1; TK group; PDGFR family	P07333	P07333	P07333	P07333
542	274	PK587	CSF1R (Fms)	Y699	Macrophage colony-stimulating factor 1 receptor	0	3172	32	619	1943.66	2192.6				0	3366	36	721	2400.93	2543.09								Fms	X	PYK	Protein kinase - Receptor protein-tyrosine	Protein-tyrosine kinase	TK	PDGFR							GVD(pY)KNI(bA)C	Corresponds to amino acid residues G696 to I702; In the kinase catallytic domain.	Y699 phosphorylation induces binding to PIK3CB and Grb2. This is the major in vivo phosphorylation site in CSF1R (≥36 reports from high throughput mass spectrometry studies).	CSF1R		P07333	P07333	P07333	P07333
543	275	PK586	CSF1R (Fms)	S807+Y809	Macrophage colony-stimulating factor 1 receptor	0	10024	32	785	7843.72	8848.32	8942.08	93.7523	1.04844	0	10325	22	696	7170.89	7595.49	8739.74	1144.24	13.0924	14.1408	-2.26278			Fms	X	PYK	Protein kinase - Receptor protein-tyrosine	Protein-tyrosine kinase	TK	PDGFR							MND(pS)N(pY)IVKG(bA)C	Corresponds to amino acid residues M804 to G813; In protein kinase catalytic domain activation T-loop between subdomains VII and VIII.	Y809 phosphorylation induces interaction with and activation of Src family members, including Fyn, Yes1 and Src as well as binding to PLCG2. S807 and Y809 phosphorylation stimulates receptor activation, transcription, cell cycle progression and cell growth. These phosphosites are located in the kinase activation loop between catalytic subdomains VII and VIII. Y809 is one of the major in vivo phos…	Y809: CSF1R	Receptor tyrosine kinase; EC 2.7.10.1; TK group; PDGFR family	P07333	P07333	P07333	P07333
544	275	PK586	CSF1R (Fms)	S807+Y809	Macrophage colony-stimulating factor 1 receptor	3	10280	24	781	8009.94	9035.83				3	10586	42	885	9331.44	9883.98								Fms	X	PYK	Protein kinase - Receptor protein-tyrosine	Protein-tyrosine kinase	TK	PDGFR							MND(pS)N(pY)IVKG(bA)C	Corresponds to amino acid residues M804 to G813; In protein kinase catalytic domain activation T-loop between subdomains VII and VIII.	Y809 phosphorylation induces interaction with and activation of Src family members, including Fyn, Yes1 and Src as well as binding to PLCG2. S807 and Y809 phosphorylation stimulates receptor activation, transcription, cell cycle progression and cell growth. These phosphosites are located in the kinase activation loop between catalytic subdomains VII and VIII. Y809 is one of the major in vivo phos…	Y809: CSF1R		P07333	P07333	P07333	P07333
545	276	PK588	CSF1R (Fms)	Y809	Macrophage colony-stimulating factor 1 receptor	0	4914	28	751	3669.39	4139.35	3951.39	187.965	4.75693	0	4752	20	600	2839.2	3007.32	3330.35	323.039	9.69983	14.4568	-15.7168			Fms	X	PYK	Protein kinase - Receptor protein-tyrosine	Protein-tyrosine kinase	TK	PDGFR							DSN(pY)IVK(bA)C	Corresponds to amino acid residues D806 to K812; In protein kinase catalytic domain activation T-loop between subdomains VII and VIII.	Y809 phosphorylation induces interaction with and activation of Src family members, including Fyn, Yes1 and Src as well as binding to PLCG2. Its phosphorylation stimulates receptor activation, transcription, cell cycle progression and cell growth. This phosphosite is located in the kinase activation loop between catalytic subdomains VII and VIII. This is one of the major in vivo phosphorylation s…	CSF1R	Receptor tyrosine kinase; EC 2.7.10.1; TK group; PDGFR family	P07333	P07333	P07333	P07333
546	276	PK588	CSF1R (Fms)	Y809	Macrophage colony-stimulating factor 1 receptor	0	4862	20	689	3336.14	3763.42				0	4862	38	715	3449.16	3653.39								Fms	X	PYK	Protein kinase - Receptor protein-tyrosine	Protein-tyrosine kinase	TK	PDGFR							DSN(pY)IVK(bA)C	Corresponds to amino acid residues D806 to K812; In protein kinase catalytic domain activation T-loop between subdomains VII and VIII.	Y809 phosphorylation induces interaction with and activation of Src family members, including Fyn, Yes1 and Src as well as binding to PLCG2. Its phosphorylation stimulates receptor activation, transcription, cell cycle progression and cell growth. This phosphosite is located in the kinase activation loop between catalytic subdomains VII and VIII. This is one of the major in vivo phosphorylation s…	CSF1R		P07333	P07333	P07333	P07333
547	277	NK044-3	Csk	Pan-specific	C-terminus of Src tyrosine kinase	0	6510	24	753	4883.96	5509.48	5090.49	418.995	8.23094	0	7730	22	684	5272.27	5584.46	5610.1	25.6478	0.457171	8.68811	10.2076			CSK	X	PYK	Protein kinase - Non-receptor-tyrosine kinase	Protein-tyrosine kinase	TK	Csk							Not precisely defined.	Antibody raised against a peptide mapping at the C-terminus of human Csk.			Protein-tyrosine kinase, TK group, Csk family	P41240	P41240	P41240	P41240
548	277	NK044-3	Csk	Pan-specific	C-terminus of Src tyrosine kinase	0	6212	22	669	4141.11	4671.49				0	6936	26	770	5320.7	5635.75								CSK	X	PYK	Protein kinase - Non-receptor-tyrosine kinase	Protein-tyrosine kinase	TK	Csk							Not precisely defined.	Antibody raised against a peptide mapping at the C-terminus of human Csk.				P41240	P41240	P41240	P41240
549	278	NK044	Csk	Pan-specific	C-terminus of Src tyrosine kinase	0	108	10	390	38.22	43.1151	42.4417	0.673462	1.5868	0	100	12	323	28.424	30.1071	31.4247	1.31766	4.19307	5.77987	-25.9578			CSK	X	PYK	Protein kinase - Non-receptor-tyrosine kinase	Protein-tyrosine kinase	TK	Csk							Epitope undefined.				Protein-tyrosine kinase, TK group, Csk family	P41240	P41240	P41240	P41240
550	278	NK044	Csk	Pan-specific	C-terminus of Src tyrosine kinase	0	112	10	363	37.026	41.7682				0	108	16	336	30.912	32.7424								CSK	X	PYK	Protein kinase - Non-receptor-tyrosine kinase	Protein-tyrosine kinase	TK	Csk							Epitope undefined.					P41240	P41240	P41240	P41240
551	279	PK589	Csk	Y184	C-terminus of Src tyrosine kinase	0	5400	36	781	4189.28	4725.84	4558.66	167.181	3.66733	0	6110	30	653	3970.24	4205.33	4505.85	300.52	6.66956	10.3369	-1.1584			CSK	X	PYK	Protein kinase - Non-receptor-tyrosine kinase	Protein-tyrosine kinase	TK	Csk							DEF(pY)RSG(bA)C	Corresponds to amino acid residues D181 to G187; In the region between the SH2 domain and the protein kinase catalytic domain.	Y184 phosphorylation stimulates phosphotransferase activity. This is the major in vivo phosphorylation site in Csk (≥40 reports from high throughput mass spectrometry studies).		Protein-tyrosine kinase, TK group, Csk family	P41240	P41240	P41240	P41240
552	279	PK589	Csk	Y184	C-terminus of Src tyrosine kinase	0	5544	30	706	3892.88	4391.47				0	5645	36	809	4537.68	4806.37								CSK	X	PYK	Protein kinase - Non-receptor-tyrosine kinase	Protein-tyrosine kinase	TK	Csk							DEF(pY)RSG(bA)C	Corresponds to amino acid residues D181 to G187; In the region between the SH2 domain and the protein kinase catalytic domain.	Y184 phosphorylation stimulates phosphotransferase activity. This is the major in vivo phosphorylation site in Csk (≥40 reports from high throughput mass spectrometry studies).			P41240	P41240	P41240	P41240
553	175	PN162	CTNNA1	S641	Catenin alpha-1	0	3572	20	357	1268.06	1430.47	1164.17	266.3	22.8746	0	2854	20	285	807.69	855.515	860.882	5.36703	0.623434	23.498	-26.0521																DD(pS)DF	Corresponds to amino acid residues D639 to F643.	The effect of S641 phosphorylation is unclear. This is one of the major in vivo phosphorylation sites in CTNNA1.		Cytoskeletal protein; Plasma membrane, cytoplasm, cell junction and actin associated	P35221	P35221		P35221
554	175	PN162	CTNNA1	S641	Catenin alpha-1	0	2173	16	369	795.933	897.874				0	2464	30	336	817.824	866.249																					DD(pS)DF	Corresponds to amino acid residues D639 to F643.	The effect of S641 phosphorylation is unclear. This is one of the major in vivo phosphorylation sites in CTNNA1.			P35221	P35221		P35221
555	176	NN021-2	CTNNB1	Pan-specific	Catenin (cadherin-associated protein) beta 1	0	198	14	425	78.2	88.2157	122.443	34.227	27.9535	0	333	20	448	140.224	148.527	171.881	23.3535	13.5871	41.5406	40.3764						Transcription protein; Cytoskeletal protein					X					Not precisely defined.	Antibody raised against amino acid residues 680-781 mapping at the C-terminus of human β-catenin			Cytoskeletal protein	P35222	P35222		P35222
556	176	NN021-2	CTNNB1	Pan-specific	Catenin (cadherin-associated protein) beta 1	0	313	20	474	138.882	156.67				0	416	32	480	184.32	195.234											Transcription protein; Cytoskeletal protein					X					Not precisely defined.	Antibody raised against amino acid residues 680-781 mapping at the C-terminus of human β-catenin				P35222	P35222		P35222
557	177	NN021	CTNNB1	Pan-specific	Catenin (cadherin-associated protein) beta 1	0	2094	20	675	1399.95	1579.25	1567.81	11.4421	0.729814	0	2344	22	561	1302.64	1379.77	1422.93	43.1576	3.03301	3.76282	-9.24076						Transcription protein; Cytoskeletal protein					X					Epitope undefined.				Cytoskeletal protein	P35222	P35222		P35222
558	177	NN021	CTNNB1	Pan-specific	Catenin (cadherin-associated protein) beta 1	0	2312	24	603	1379.66	1556.37				0	2388	26	586	1384.13	1466.09											Transcription protein; Cytoskeletal protein					X					Epitope undefined.					P35222	P35222		P35222
559	178	PN166	CTNNB1	S33	Catenin (cadherin-associated protein) beta 1	0	4922	28	303	1482.88	1672.81	1417.98	254.823	17.9708	0	9804	31	283	2765.76	2929.53	2099.5	830.024	39.5343	57.5051	48.0626						Transcription protein; Cytoskeletal protein					X					LD(pS)GI	Corresponds to amino acid residues L31 to I35.	S33 phosphorylation inhibits transcriptional activity and induces binding to CBLL1. This is one of the minor in vivo phosphorylation sites in CTNNB1 (≥5 reports from high throughput mass spectrometry studies).	CDK2; GSK3a; GSK3b; IKKa (CHUK, IKBKA)	Cytoskeletal protein	P35222	P35222		P35222
560	178	PN166	CTNNB1	S33	Catenin (cadherin-associated protein) beta 1	0	2970	24	350	1031.1	1163.16				0	3474	30	348	1198.51	1269.48											Transcription protein; Cytoskeletal protein					X					LD(pS)GI	Corresponds to amino acid residues L31 to I35.	S33 phosphorylation inhibits transcriptional activity and induces binding to CBLL1. This is one of the minor in vivo phosphorylation sites in CTNNB1 (≥5 reports from high throughput mass spectrometry studies).	CDK2; GSK3a; GSK3b; IKKa (CHUK, IKBKA)		P35222	P35222		P35222
561	179	PN278	CTNNB1	S33+S37	Catenin (cadherin-associated protein) beta 1	0	103	16	358	31.146	35.1351	45.8349	10.6998	23.3442	0	134	12	417	50.874	53.8864	60.499	6.61266	10.9302	34.2744	31.9934						Transcription protein; Cytoskeletal protein					X					Not precisely defined.	Antibody raised against amino acid residues 32-45 of human β-catenin.	S33 and S37 phosphorylation inhibits transcriptional activity and induces binding to CBLL1. These are two of the minor in vivo phosphorylation sites in CTNNB1 (≥5 and ≥15 reports, respectively, by mass spectrometry).	S33: CDK2; GSK3a; GSK3b; IKKa (CHUK, IKBKA). S37: CDK2; GSK3a; GSK3b; IKKa (CHUK, IKBKA); JNK1.	Cytoskeletal protein	P35222	P35222		P35222
562	179	PN278	CTNNB1	S33+S37	Catenin (cadherin-associated protein) beta 1	0	148	14	374	50.116	56.5347				0	174	14	396	63.36	67.1117											Transcription protein; Cytoskeletal protein					X					Not precisely defined.	Antibody raised against amino acid residues 32-45 of human β-catenin.	S33 and S37 phosphorylation inhibits transcriptional activity and induces binding to CBLL1. These are two of the minor in vivo phosphorylation sites in CTNNB1 (≥5 and ≥15 reports, respectively, by mass spectrometry).	S33: CDK2; GSK3a; GSK3b; IKKa (CHUK, IKBKA). S37: CDK2; GSK3a; GSK3b; IKKa (CHUK, IKBKA); JNK1.		P35222	P35222		P35222
563	280	PN578	CTNNB1	S33+S37+T41+S45	Catenin (cadherin-associated protein) beta 1	0	13404	28	787	10526.9	11875.2	10992.2	883.006	8.03305	0	18026	52	790	14199.5	15040.2	14060	980.195	6.97149	15.0045	27.9097						Transcription protein; Cytoskeletal protein					X					LD(pS)GIH(pS)GAT(pT)TAP(pS)LSGC	Corresponds to amino acid residues L31 to G48.	S33+S37+T41+S45 phosphorylation induces binding to CBLL1. S33 phosphorylation also inhibits transcriptional activity. S45 phosphorylation alters cellular adhesion and also induces interaction with CDH1 and axin 1. These are four of the major in vivo phosphorylation sites in CTNNB1 (≥5, ≥15, ≥3 and ≥5 reports, respectively, from high throughput mass spectrometry studies).	S33: CDK2; GSK3a; GSK3b; IKKa (CHUK, IKBKA). S37: CDK2; GSK3a; GSK3b; IKKa (CHUK, IKBKA). T41: CDK2; CK1e1 (CSNK1E); GSK3a; GSK3b; IKKa (CHUK, IKBKA). S45: CDK2; CK1a1 (CSNK1A1); CK1d1 (CSNK1D); CK1e1 (CSNK1E); GSK3b; IKKa (CHUK, IKBKA); PKACa (PRKACA).	Cytoskeletal protein	P35222	P35222		P35222
564	280	PN578	CTNNB1	S33+S37+T41+S45	Catenin (cadherin-associated protein) beta 1	0	12239	30	734	8961.41	10109.2				0	14898	38	831	12348.7	13079.9											Transcription protein; Cytoskeletal protein					X					LD(pS)GIH(pS)GAT(pT)TAP(pS)LSGC	Corresponds to amino acid residues L31 to G48.	S33+S37+T41+S45 phosphorylation induces binding to CBLL1. S33 phosphorylation also inhibits transcriptional activity. S45 phosphorylation alters cellular adhesion and also induces interaction with CDH1 and axin 1. These are four of the major in vivo phosphorylation sites in CTNNB1 (≥5, ≥15, ≥3 and ≥5 reports, respectively, from high throughput mass spectrometry studies).	S33: CDK2; GSK3a; GSK3b; IKKa (CHUK, IKBKA). S37: CDK2; GSK3a; GSK3b; IKKa (CHUK, IKBKA). T41: CDK2; CK1e1 (CSNK1E); GSK3a; GSK3b; IKKa (CHUK, IKBKA). S45: CDK2; CK1a1 (CSNK1A1); CK1d1 (CSNK1D); CK1e1 (CSNK1E); GSK3b; IKKa (CHUK, IKBKA); PKACa (PRKACA).		P35222	P35222		P35222
565	180	PN167	CTNNB1	Y333	Catenin (cadherin-associated protein) beta 1	0	3248	20	302	974.856	1099.71	940.959	158.754	16.8716	0	4990	20	282	1401.54	1484.53	1175.24	309.284	26.3165	43.1881	24.8987						Transcription protein; Cytoskeletal protein					X					YT(pY)EK	Corresponds to amino acid residues Y331 to K335.	Y333 phosphorylation induces interaction with PKM and transcription. This is one of the minor in vivo phosphorylation sites in CTNNB1 (≥2 reports from high throughput mass spectrometry studies).	Brk; Src	Cytoskeletal protein	P35222	P35222		P35222
566	180	PN167	CTNNB1	Y333	Catenin (cadherin-associated protein) beta 1	0	2264	20	309	693.396	782.204				0	2780	18	296	817.552	865.961											Transcription protein; Cytoskeletal protein					X					YT(pY)EK	Corresponds to amino acid residues Y331 to K335.	Y333 phosphorylation induces interaction with PKM and transcription. This is one of the minor in vivo phosphorylation sites in CTNNB1 (≥2 reports from high throughput mass spectrometry studies).	Brk; Src		P35222	P35222		P35222
567	281	PN745	CTNNB1	Y489	Catenin (cadherin-associated protein) beta 1	0	18602	38	770	14294.3	16125.1	14556.7	1568.32	10.7739	0	20256	32	629	12720.9	13474.1	14272	797.846	5.5903	16.3642	-1.95618						Transcription protein; Cytoskeletal protein					X					VRLH(pY)GLP(bA)C	Corresponds to amino acid residues V485 to P492.	T489 phosphorylation induces transcription. This is the major in vivo phosphorylation site in CTNNB1 (≥90 reports from high throughput mass spectrometry studies). This human phosphosite is highly conserved in vertebrates and also found in sea urchin.	Abl1	Cytoskeletal protein	P35222	P35222		P35222
568	281	PN745	CTNNB1	Y489	Catenin (cadherin-associated protein) beta 1	0	16960	28	680	11513.8	12988.4				0	18112	34	787	14227.4	15069.8											Transcription protein; Cytoskeletal protein					X					VRLH(pY)GLP(bA)C	Corresponds to amino acid residues V485 to P492.	T489 phosphorylation induces transcription. This is the major in vivo phosphorylation site in CTNNB1 (≥90 reports from high throughput mass spectrometry studies). This human phosphosite is highly conserved in vertebrates and also found in sea urchin.	Abl1		P35222	P35222		P35222
569	282	PN579	CTNNB1	Y654	Catenin (cadherin-associated protein) beta 1	0	6828	36	806	5474.35	6175.49	6181.44	5.94271	0.0961381	0	8756	28	686	5987.41	6341.94	7048.4	706.46	10.023	10.1191	14.0252						Transcription protein; Cytoskeletal protein					X					GVAT(pY)AAAC	Corresponds to amino acid residues G650 to A657.	Y654 phosphorylation induces activity and binding to Smad2, TBN and TCF4, stabilizes protein, and inhibits binding to CDH1, LEF-1, Met and Axin-1. This is one of the major in vivo phosphorylation sites in CTNNB1 (≥21 reports from high throughput mass spectrometry studies).	Abl1; CSK; EGFR; ErbB2; Met; Src; TrkA (NTRK1).	Cytoskeletal protein	P35222	P35222		P35222
570	282	PN579	CTNNB1	Y654	Catenin (cadherin-associated protein) beta 1	0	7264	28	758	5484.89	6187.38				0	8611	38	854	7321.34	7754.86											Transcription protein; Cytoskeletal protein					X					GVAT(pY)AAAC	Corresponds to amino acid residues G650 to A657.	Y654 phosphorylation induces activity and binding to Smad2, TBN and TCF4, stabilizes protein, and inhibits binding to CDH1, LEF-1, Met and Axin-1. This is one of the major in vivo phosphorylation sites in CTNNB1 (≥21 reports from high throughput mass spectrometry studies).	Abl1; CSK; EGFR; ErbB2; Met; Src; TrkA (NTRK1).		P35222	P35222		P35222
571	283	PN580	CUX1 (CUTL1)	S1270	Homeobox protein cut-like 1	0	8168	23	794	6467.13	7295.42	7141.84	153.587	2.15052	0	8366	22	764	6374.82	6752.28	7279.32	527.032	7.24013	9.39065	1.925						Transcription protein					X					KPYP(pS)PKT(bA)C	Corresponds to amino acid residues K1266 to T1273.	S1270 phosphorylation inhibits transcriptional activity by inhibiting DNA binding. This is one of the major in vivo phosphorylation sites in CUX1 (≥14 reports from high throughput mass spectrometry studies).	CDK1 (CDC2); PKACa (PRKACA)	Transcription protein	P39880	P39880		P39880
572	283	PN580	CUX1 (CUTL1)	S1270	Homeobox protein cut-like 1	0	8672	20	716	6194.83	6988.25				0	9080	26	814	7369.96	7806.35											Transcription protein					X					KPYP(pS)PKT(bA)C	Corresponds to amino acid residues K1266 to T1273.	S1270 phosphorylation inhibits transcriptional activity by inhibiting DNA binding. This is one of the major in vivo phosphorylation sites in CUX1 (≥14 reports from high throughput mass spectrometry studies).	CDK1 (CDC2); PKACa (PRKACA)		P39880	P39880		P39880
573	1351	NK188-1	DAPK3 (ZIPK)	Pan-specific	ZIP kinase (death associated protein-serine kinase 3 (DAPK3))	3	1032	110	1067	983.774	1109.77	1177.62	67.8505	5.76164	3	728	62	1115	742.59	786.561	993.091	206.531	20.7967	26.5584	-15.6699			DAPK3	X	PSTK	Protein kinase - Non-receptor protein-serine/threonine	Protein-serine/threonine kinase	CAMK	DAPK							Epitope undefined.				Protein-serine kinase, CAMK group, DAPK family	O43293	O43293	O43293
574	1351	NK188-1	DAPK3 (ZIPK)	Pan-specific	ZIP kinase (death associated protein-serine kinase 3 (DAPK3))	3	1280	76	917	1104.07	1245.47				3	1254	44	936	1132.56	1199.62								DAPK3	X	PSTK	Protein kinase - Non-receptor protein-serine/threonine	Protein-serine/threonine kinase	CAMK	DAPK							Epitope undefined.					O43293	O43293	O43293
575	264	NK043	DCAMLK1 (CaMKinase VI, DCLK1)	Pan-specific	Serine-threonine-protein kinase DCAMKL1	0	943	16	401	371.727	419.337	418.318	1.01922	0.243647	0	2554	16	323	819.774	868.315	546.121	322.193	58.9966	59.2403	30.5519			DCAMKL1	X	PSTK	Protein kinase - Non-receptor protein-serine/threonine	Protein-serine/threonine kinase	CAMK	DCAMKL							Epitope undefined.				Protein kinase, Ser/Thr (non-receptor); EC 2.7.11.1; CAMK group; DCAMKL family	O15075	O15075	O15075
576	264	NK043	DCAMLK1 (CaMKinase VI, DCLK1)	Pan-specific	Serine-threonine-protein kinase DCAMKL1	0	1174	18	320	369.92	417.298				0	544	22	405	211.41	223.928								DCAMKL1	X	PSTK	Protein kinase - Non-receptor protein-serine/threonine	Protein-serine/threonine kinase	CAMK	DCAMKL							Epitope undefined.					O15075	O15075	O15075
577	287	PN696	DCK	S74	Deoxycytidine kinase	0	14038	26	714	10004.6	11285.9	10779	506.895	4.7026	0	14566	20	606	8814.88	9336.83	10932.1	1595.26	14.5924	19.295	1.41991						Enzyme - Metabolite kinase									X	LTM(pS)QKNGGC	Corresponds to amino acid residues L71 to G79.	S74 phosphorylation stimulates enzyme activity. This is the major in vivo phosphorylation sites in DCK (≥115 reports from high throughput mass spectrometry studies). This human phosphosite is highly conserved in vertebrates and found in fish.	ATR; CK1D	Kinase (non-protein); Nucleotide Metabolism - pyrimidine; EC 2.7.1.74; Nucleotide Metabolism - purine	P27707	P27707
578	287	PN696	DCK	S74	Deoxycytidine kinase	0	13419	28	680	9105.88	10272.1				0	15056	28	787	11827	12527.3											Enzyme - Metabolite kinase									X	LTM(pS)QKNGGC	Corresponds to amino acid residues L71 to G79.	S74 phosphorylation stimulates enzyme activity. This is the major in vivo phosphorylation sites in DCK (≥115 reports from high throughput mass spectrometry studies). This human phosphosite is highly conserved in vertebrates and found in fish.	ATR; CK1D		P27707	P27707
579	288	NK263-1	DDR1	Pan-specific	Epithelial discoidin domain-containing receptor 1	0	6278	22	668	4179.01	4714.24	4880.27	166.027	3.402	0	6514	20	595	3863.93	4092.72	5114.91	1022.19	19.9845	23.3865	4.80795			DDR1	X	PYK	Protein kinase - Receptor-tyrosine kinase	Protein-tyrosine kinase	TK	DDR							RESEQRPPFSQLHRFLAEDC	Corresponds to amino acid residues R890 to D908; Pre-C-terminus.			EC 2.7.1.112; EC 2.7.10.1; Receptor tyrosine kinase; TK domain target; TK</A> group; DDR family	Q08345	Q08345	Q08345	Q08345
580	288	NK263-1	DDR1	Pan-specific	Epithelial discoidin domain-containing receptor 1	0	6298	24	713	4473.36	5046.3				0	7606	42	766	5794.02	6137.1								DDR1	X	PYK	Protein kinase - Receptor-tyrosine kinase	Protein-tyrosine kinase	TK	DDR							RESEQRPPFSQLHRFLAEDC	Corresponds to amino acid residues R890 to D908; Pre-C-terminus.				Q08345	Q08345	Q08345	Q08345
581	289	PK591	DDR1	Y796+Y797	Epithelial discoidin domain-containing receptor 1	0	6192	26	675	4162.05	4695.11	4347.17	347.94	8.00381	0	5374	20	615	3292.71	3487.68	4545.19	1057.51	23.2666	31.2704	4.55507			DDR1	X	PYK	Protein kinase - Receptor-tyrosine kinase	Protein-tyrosine kinase	TK	DDR							AGD(pY)(pY)RV(bA)C	Corresponds to amino acid residues A793 to V799; In protein kinase catalytic domain activation T-loop between subdomains VII and VIII.	Y796 phosphorylation stimulates phosphotransferase activity and induces interaction with the protein-tyrosine phosphatase SHP2. These phosphosites are located in the kinase activation loop between catalytic subdomains VII and VIII. These are the two major in vivo phosphorylation sites in DDR1 (≥946 and ≥307 reports, respectively, from high throughput mass spectrometry studies).		EC 2.7.1.112; EC 2.7.10.1; Receptor tyrosine kinase; TK domain target; TK</A> group; DDR family	Q08345	Q08345	Q08345	Q08345
582	289	PK591	DDR1	Y796+Y797	Epithelial discoidin domain-containing receptor 1	0	5911	22	602	3545.18	3999.24				0	7146	46	745	5289.5	5602.7								DDR1	X	PYK	Protein kinase - Receptor-tyrosine kinase	Protein-tyrosine kinase	TK	DDR							AGD(pY)(pY)RV(bA)C	Corresponds to amino acid residues A793 to V799; In protein kinase catalytic domain activation T-loop between subdomains VII and VIII.	Y796 phosphorylation stimulates phosphotransferase activity and induces interaction with the protein-tyrosine phosphatase SHP2. These phosphosites are located in the kinase activation loop between catalytic subdomains VII and VIII. These are the two major in vivo phosphorylation sites in DDR1 (≥946 and ≥307 reports, respectively, from high throughput mass spectrometry studies).			Q08345	Q08345	Q08345	Q08345
583	290	PK592	DDR1	Y797	Epithelial discoidin domain-containing receptor 1	0	10335	32	808	8324.82	9391.05	9340.43	50.6112	0.541851	0	11302	22	697	7862.16	8327.7	9625.82	1298.12	13.4858	14.0277	3.05536			DDR1	X	PYK	Protein kinase - Receptor-tyrosine kinase	Protein-tyrosine kinase	TK	DDR							GDY(pY)RVQ(bA)C	Corresponds to amino acid residues G794 to Q800; In protein kinase catalytic domain activation T-loop between subdomains VII and VIII.	Y797 phosphorylation likely stimulates phosphotransferase activity. This phosphosite is located in the kinase activation loop between catalytic subdomains VII and VIII. This is one of the major in vivo phosphorylation sites in DDR1 (≥307 reports from high throughput mass spectrometry studies).		EC 2.7.1.112; EC 2.7.10.1; Receptor tyrosine kinase; TK domain target; TK</A> group; DDR family	Q08345	Q08345	Q08345	Q08345
584	290	PK592	DDR1	Y797	Epithelial discoidin domain-containing receptor 1	0	11069	30	746	8235.09	9289.82				0	12345	38	838	10313.3	10923.9								DDR1	X	PYK	Protein kinase - Receptor-tyrosine kinase	Protein-tyrosine kinase	TK	DDR							GDY(pY)RVQ(bA)C	Corresponds to amino acid residues G794 to Q800; In protein kinase catalytic domain activation T-loop between subdomains VII and VIII.	Y797 phosphorylation likely stimulates phosphotransferase activity. This phosphosite is located in the kinase activation loop between catalytic subdomains VII and VIII. This is one of the major in vivo phosphorylation sites in DDR1 (≥307 reports from high throughput mass spectrometry studies).			Q08345	Q08345	Q08345	Q08345
585	1293	NK183-1	DDR2 (Tyro10)	Pan-specific	Neurotrophic receptor-tyrosine kinase of discoidin domain receptor family, member 2 precursor	0	50	18	590	18.88	21.2981	153.416	132.118	86.1174	0	57	18	585	22.815	24.1659	190.442	166.276	87.3106	173.428	24.1339				X	PYK	Protein kinase - Receptor-tyrosine kinase	Protein-tyrosine kinase	TK	DDR							Epitope undefined.				Receptor tyrosine kinase; EC 2.7.1.112; EC 2.7.10.1; TK domain target; TK</A> group; DDR family	Q16832	Q16832	Q16832	Q16832
586	1293	NK183-1	DDR2 (Tyro10)	Pan-specific	Neurotrophic receptor-tyrosine kinase of discoidin domain receptor family, member 2 precursor	0	550	16	474	253.116	285.534				0	730	18	473	336.776	356.717									X	PYK	Protein kinase - Receptor-tyrosine kinase	Protein-tyrosine kinase	TK	DDR							Epitope undefined.					Q16832	Q16832	Q16832	Q16832
587	291	NK183-3	DDR2 (Tyro10)	Pan-specific	Neurotrophic receptor-tyrosine kinase of discoidin domain receptor family, member 2 precursor	0	346	14	535	177.62	200.369	195.415	4.95395	2.53509	0	324	14	471	146.01	154.656	206.636	51.9809	25.1557	27.6908	5.74229			DDR2	X	PYK	Protein kinase - Receptor-tyrosine kinase	Protein-tyrosine kinase	TK	DDR							Not precisely defined.	Antibody raised against a recombinant protein corresponding to amino acids 422-639 of human DDR2.			Receptor tyrosine kinase; EC 2.7.1.112; EC 2.7.10.1; TK domain target; TK</A> group; DDR family	Q16832	Q16832	Q16832	Q16832
588	291	NK183-3	DDR2 (Tyro10)	Pan-specific	Neurotrophic receptor-tyrosine kinase of discoidin domain receptor family, member 2 precursor	0	353	16	501	168.837	190.461				0	454	18	560	244.16	258.617								DDR2	X	PYK	Protein kinase - Receptor-tyrosine kinase	Protein-tyrosine kinase	TK	DDR							Not precisely defined.	Antibody raised against a recombinant protein corresponding to amino acids 422-639 of human DDR2.				Q16832	Q16832	Q16832	Q16832
589	292	PK593	DDR2 (Tyro10)	Y736	Discoidin domain-containing receptor 2	0	12984	24	687	8903.52	10043.9	9666.28	377.579	3.90614	0	13706	20	563	7705.22	8161.46	9303.05	1141.58	12.2711	16.1772	-3.75774			DDR2	X	PYK	Protein kinase - Receptor-tyrosine kinase	Protein-tyrosine kinase	TK	DDR							RNL(pY)SGD(bA)C	Corresponds to amino acid residues R733 to D739; In protein kinase catalytic domain activation T-loop between subdomains VII and VIII.	Y736 phosphorylation stimulates phosphotransferase activity. This phosphosite is located in the kinase activation loop between catalytic subdomains VII and VIII. This is one of the major in vivo phosphorylation sites in DDR2 (≥412 reports from high throughput mass spectrometry studies).	DDR2; Src	Receptor tyrosine kinase; EC 2.7.1.112; EC 2.7.10.1; TK domain target; TK</A> group; DDR family	Q16832	Q16832	Q16832	Q16832
590	292	PK593	DDR2 (Tyro10)	Y736	Discoidin domain-containing receptor 2	0	13094	24	630	8234.1	9288.7				0	13798	26	716	9860.75	10444.6								DDR2	X	PYK	Protein kinase - Receptor-tyrosine kinase	Protein-tyrosine kinase	TK	DDR							RNL(pY)SGD(bA)C	Corresponds to amino acid residues R733 to D739; In protein kinase catalytic domain activation T-loop between subdomains VII and VIII.	Y736 phosphorylation stimulates phosphotransferase activity. This phosphosite is located in the kinase activation loop between catalytic subdomains VII and VIII. This is one of the major in vivo phosphorylation sites in DDR2 (≥412 reports from high throughput mass spectrometry studies).	DDR2; Src		Q16832	Q16832	Q16832	Q16832
591	293	PK594	DDR2 (Tyro10)	Y740	Discoidin domain-containing receptor 2	0	9677	38	719	6930.44	7818.07	7798.86	19.2095	0.246311	0	11874	30	629	7449.88	7891	7891.21	0.210783	0.00267111	0.248982	1.18412			DDR2	X	PYK	Protein kinase - Receptor-tyrosine kinase	Protein-tyrosine kinase	TK	DDR							SGD(pY)YRI(bA)C	Corresponds to amino acid residues S737 to I743; In protein kinase catalytic domain activation T-loop between subdomains VII and VIII.	Y740 phosphorylation stimulates phosphotransferase activity. This phosphosite is located in the kinase activation loop between catalytic subdomains VII and VIII. This is one of the major in vivo phosphorylation sites in DDR2 (≥370 reports from high throughput mass spectrometry studies).	DDR2; Src	Receptor tyrosine kinase; EC 2.7.1.112; EC 2.7.10.1; TK domain target; TK</A> group; DDR family	Q16832	Q16832	Q16832	Q16832
592	293	PK594	DDR2 (Tyro10)	Y740	Discoidin domain-containing receptor 2	0	10140	28	682	6896.38	7779.65				0	9914	33	754	7450.27	7891.42								DDR2	X	PYK	Protein kinase - Receptor-tyrosine kinase	Protein-tyrosine kinase	TK	DDR							SGD(pY)YRI(bA)C	Corresponds to amino acid residues S737 to I743; In protein kinase catalytic domain activation T-loop between subdomains VII and VIII.	Y740 phosphorylation stimulates phosphotransferase activity. This phosphosite is located in the kinase activation loop between catalytic subdomains VII and VIII. This is one of the major in vivo phosphorylation sites in DDR2 (≥370 reports from high throughput mass spectrometry studies).	DDR2; Src		Q16832	Q16832	Q16832	Q16832
593	294	PK590	DLK (ZPK)	S269	Mitogen-activated protein kinase kinase kinase 12	3	10293	37	853	8748.37	9868.84	9532.89	335.946	3.52407	3	11236	26	597	6692.37	7088.64	9302.5	2213.86	23.7985	27.3226	-2.41679			DLK	X	PSTK	Protein kinase - Non-receptor protein-serine/threonine	Protein-serine/threonine kinase	TKL	MLK	LZK						TKM(pS)FAG(bA)C	Corresponds to amino acid residues T266 to G272; In the protein kinase catalytic domain activation T loop region between subdomains VII and VIII.	S269 phosphorylation is predicted to be stimulatory for phosphotransferase activity. This phosphosite is located in the kinase activation loop between catalytic subdomains VII and VIII. This is one of the minor in vivo phosphorylation sites in DLK (≥2 reports from high throughput mass spectrometry studies).		EC 2.7.11.25; Protein kinase, Ser/Thr (non-receptor); TKL domain target; TKL</A> group; MLK family; LZK subfamily	Q12852	Q12852	Q12852
594	294	PK590	DLK (ZPK)	S269	Mitogen-activated protein kinase kinase kinase 12	3	10614	26	770	8152.76	9196.94				3	12564	38	868	10872.6	11516.4								DLK	X	PSTK	Protein kinase - Non-receptor protein-serine/threonine	Protein-serine/threonine kinase	TKL	MLK	LZK						TKM(pS)FAG(bA)C	Corresponds to amino acid residues T266 to G272; In the protein kinase catalytic domain activation T loop region between subdomains VII and VIII.	S269 phosphorylation is predicted to be stimulatory for phosphotransferase activity. This phosphosite is located in the kinase activation loop between catalytic subdomains VII and VIII. This is one of the minor in vivo phosphorylation sites in DLK (≥2 reports from high throughput mass spectrometry studies).			Q12852	Q12852	Q12852
595	295	NK264-1	DMPK1 (DMPK)	Pan-specific	Myotonic dystrophy protein kinase	0	8796	44	957	8375.66	9448.4	8624.5	823.899	9.55301	0	11714	24	816	9539.04	10103.9	10551.1	447.268	4.23905	13.7921	22.3392			DMPK1	X	PSTK	Protein kinase - Non-receptor protein-serine/threonine	Protein-serine/threonine kinase	AGC	DMPK	GEK						CMALRDSEVPGPTPMELEA	Corresponds to amino acid residues C407 to A425; Just after kinase catalytic domain.				Q09013	Q09013	Q09013
596	295	NK264-1	DMPK1 (DMPK)	Pan-specific	Myotonic dystrophy protein kinase	0	8076	26	859	6914.95	7800.6				0	10238	28	1017	10383.6	10998.4								DMPK1	X	PSTK	Protein kinase - Non-receptor protein-serine/threonine	Protein-serine/threonine kinase	AGC	DMPK	GEK						CMALRDSEVPGPTPMELEA	Corresponds to amino acid residues C407 to A425; Just after kinase catalytic domain.				Q09013	Q09013	Q09013
597	296	NK265-1	DMPK2 (MRCK-g)	Pan-specific	Myotonic dystrophy protein kinase 2; Serine-threonine-protein kinase MRCK gamma	3	9666	38	813	7827.56	8830.1	7798.85	1031.25	13.223	3	8961	22	596	5327.64	5643.11	7010.9	1367.79	19.5095	32.7326	-10.1034			DMPK2	X	PSTK	Protein kinase - Non-receptor protein-serine/threonine	Protein-serine/threonine kinase	AGC	DMPK	GEK						MERRLRALEQLARGEAGGC	Corresponds to amino acid residues M1 to C19; N-terminus.			Protein-serine kinase, AGC family. DMPK subfamily	Q6DT37	Q6DT37	Q6DT37
598	296	NK265-1	DMPK2 (MRCK-g)	Pan-specific	Myotonic dystrophy protein kinase 2; Serine-threonine-protein kinase MRCK gamma	3	8656	24	695	5999.24	6767.61				3	10088	24	786	7910.3	8378.69								DMPK2	X	PSTK	Protein kinase - Non-receptor protein-serine/threonine	Protein-serine/threonine kinase	AGC	DMPK	GEK						MERRLRALEQLARGEAGGC	Corresponds to amino acid residues M1 to C19; N-terminus.				Q6DT37	Q6DT37	Q6DT37
599	297	NK048-4	DNAPK (PRKDC)	Pan-specific	DNA-dependent protein kinase catalytic subunit	3	10236	40	897	9145.81	10317.2	9954.58	362.6	3.64254	3	10724	26	793	8483.51	8985.84	10224.3	1238.47	12.113	15.7555	2.70962			DNAPK	X	PSTK	Protein kinase - Non-receptor protein-serine/threonine	Protein-serine/threonine kinase	Atypical	PIKK	DNAPK						CGHDEREHPFLVKGGE	Corresponds to amino acid residues G3742 to E3755.			EC 2.7.11.1; Protein kinase, Ser/Thr (non-receptor); ATYPICAL group; PIKK family; DNAPK subfamily	P78527	P78527	P78527	P78527
600	297	NK048-4	DNAPK (PRKDC)	Pan-specific	DNA-dependent protein kinase catalytic subunit	0	10850	32	786	8502.95	9591.98				0	12018	60	905	10822	11462.8								DNAPK	X	PSTK	Protein kinase - Non-receptor protein-serine/threonine	Protein-serine/threonine kinase	Atypical	PIKK	DNAPK						CGHDEREHPFLVKGGE	Corresponds to amino acid residues G3742 to E3755.				P78527	P78527	P78527	P78527
601	298	NK048-7	DNAPK (PRKDC)	Pan-specific	DNA-dependent protein kinase catalytic subunit	0	12741	28	780	9916.14	11186.2	10872.3	313.877	2.88695	0	14257	38	799	11361	12033.7	10714.1	1319.62	12.3166	15.2036	-1.45524			DNAPK	X	PSTK	Protein kinase - Non-receptor protein-serine/threonine	Protein-serine/threonine kinase	Atypical	PIKK	DNAPK						CLMDQATDPNILGRTW	Corresponds to amino acid residues C4106 to W4121; C-terminus.			EC 2.7.11.1; Protein kinase, Ser/Thr (non-receptor); ATYPICAL group; PIKK family; DNAPK subfamily	P78527	P78527	P78527	P78527
602	298	NK048-7	DNAPK (PRKDC)	Pan-specific	DNA-dependent protein kinase catalytic subunit	3	13536	30	693	9359.66	10558.4				3	12488	118	717	8869.29	9394.46								DNAPK	X	PSTK	Protein kinase - Non-receptor protein-serine/threonine	Protein-serine/threonine kinase	Atypical	PIKK	DNAPK						CLMDQATDPNILGRTW	Corresponds to amino acid residues C4106 to W4121; C-terminus.				P78527	P78527	P78527	P78527
603	299	PK596	DNAPK (PRKDC)	Y883	DNA-dependent protein kinase catalytic subunit	0	8603	30	786	6738.38	7601.41	7791.18	189.764	2.43563	0	9797	38	806	7865.75	8331.5	8170.84	160.661	1.96628	4.4019	4.87304			DNAPK	X	PSTK	Protein kinase - Non-receptor protein-serine/threonine	Protein-serine/threonine kinase	Atypical	PIKK	DNAPK						MKS(pY)VAW(bA)C	Corresponds to amino acid residues M880 to W886; In the N-terminal quarter of the protein.	Y883 phosphorylation stimulates phosphotransferase activity. This phosphosite is located in the kinase activation loop between catalytic subdomains VII and VIII. This is one of the major in vivo phosphorylation sites in DNAPK (≥25 reports from high throughput mass spectrometry studies).		EC 2.7.11.1; Protein kinase, Ser/Thr (non-receptor); ATYPICAL group; PIKK family; DNAPK subfamily	P78527	P78527	P78527	P78527
604	299	PK596	DNAPK (PRKDC)	Y883	DNA-dependent protein kinase catalytic subunit	3	9050	26	784	7074.82	7980.94				3	8972	33	846	7562.39	8010.18								DNAPK	X	PSTK	Protein kinase - Non-receptor protein-serine/threonine	Protein-serine/threonine kinase	Atypical	PIKK	DNAPK						MKS(pY)VAW(bA)C	Corresponds to amino acid residues M880 to W886; In the N-terminal quarter of the protein.	Y883 phosphorylation stimulates phosphotransferase activity. This phosphosite is located in the kinase activation loop between catalytic subdomains VII and VIII. This is one of the major in vivo phosphorylation sites in DNAPK (≥25 reports from high throughput mass spectrometry studies).			P78527	P78527	P78527	P78527
605	300	PK595	DNAPK (PRKDC)	T2609	DNA-dependent protein kinase catalytic subunit	0	4012	30	764	3042.25	3431.89	3925.73	493.841	12.5796	0	3982	20	692	2741.7	2904.05	3283.83	379.781	11.5652	24.1448	-16.3512			DNAPK	X	PSTK	Protein kinase - Non-receptor protein-serine/threonine	Protein-serine/threonine kinase	Atypical	PIKK	DNAPK						FVT(pT)QAS(bA)C	Corresponds to amino acid residues F2606 to S2612; In the mid-region of the protein kinase between the NUC194 and FAT domains.	T2609 phosphorylation stimulates phosphotransferase activity. This is one of the major in vivo phosphorylation sites in DNAPK (≥17 reports from high throughput mass spectrometry studies).	ATM; ATR; DNAPK (PRKDC)	EC 2.7.11.1; Protein kinase, Ser/Thr (non-receptor); ATYPICAL group; PIKK family; DNAPK subfamily	P78527	P78527	P78527	P78527
606	300	PK595	DNAPK (PRKDC)	T2609	DNA-dependent protein kinase catalytic subunit	3	5158	30	764	3917.79	4419.57				3	4034	40	866	3458.8	3663.61								DNAPK	X	PSTK	Protein kinase - Non-receptor protein-serine/threonine	Protein-serine/threonine kinase	Atypical	PIKK	DNAPK						FVT(pT)QAS(bA)C	Corresponds to amino acid residues F2606 to S2612; In the mid-region of the protein kinase between the NUC194 and FAT domains.	T2609 phosphorylation stimulates phosphotransferase activity. This is one of the major in vivo phosphorylation sites in DNAPK (≥17 reports from high throughput mass spectrometry studies).	ATM; ATR; DNAPK (PRKDC)		P78527	P78527	P78527	P78527
607	301	PN746	DNMT3A	S105	DNA (cytosine-5)-methyltransferase 3A	3	9268	28	740	6837.6	7713.34	7529.54	183.8	2.44105	3	9773	28	610	5944.45	6296.44	7408.04	1111.6	15.0054	17.4464	-1.6137						Methyltransferase									X	EEG(pS)PAG(bA)C	Corresponds to amino acid residues E102-G108.	The effect of S105 phosphorylation is unclear. This is the major in vivo phosphorylation site in DNMT3 (≥47 reports from high throughput mass spectrometry studies). This human phosphosite is not conserved in vertebrates and may be restricted to humans.		Methyltransferase; EC 2.1.1.37; Amino Acid Metabolism - cysteine and methionine	Q9Y6K1	Q9Y6K1		Q9Y6K1
608	301	PN746	DNMT3A	S105	DNA (cytosine-5)-methyltransferase 3A	3	9574	26	682	6511.74	7345.74				3	10834	52	746	8043.37	8519.64											Methyltransferase									X	EEG(pS)PAG(bA)C	Corresponds to amino acid residues E102-G108.	The effect of S105 phosphorylation is unclear. This is the major in vivo phosphorylation site in DNMT3 (≥47 reports from high throughput mass spectrometry studies). This human phosphosite is not conserved in vertebrates and may be restricted to humans.			Q9Y6K1	Q9Y6K1		Q9Y6K1
609	302	PN508	Dok3	Y398	Docking protein 3	3	13812	44	933	12845.5	14490.8	14205.7	285.092	2.00689	3	16270	50	867	14062.7	14895.4	16261.6	1366.13	8.40096	10.4078	14.4722														X		EHL(pY)ENL(bA)C	Corresponds to amino acid residues E395 to L401; In the last quarter of the protein.	The effect of Y398 phosphorylation is unclear. This is the major in vivo phosphorylation site in Dok3 (≥80 reports from high throughput mass spectrometry studies).		Adapter/scaffold protein	Q7L591	Q7L591
610	302	PN508	Dok3	Y398	Docking protein 3	3	13728	32	901	12340.1	13920.6				3	16104	71	1038	16642.3	17627.7																			X		EHL(pY)ENL(bA)C	Corresponds to amino acid residues E395 to L401; In the last quarter of the protein.	The effect of Y398 phosphorylation is unclear. This is the major in vivo phosphorylation site in Dok3 (≥80 reports from high throughput mass spectrometry studies).			Q7L591	Q7L591
611	303	PN747	DPYD	S766+T768	Dihydropyrimidine dehydrogenase [NADP()]	0	17124	26	725	12396	13983.7	13376.9	606.771	4.53595	0	17335	24	627	10854	11496.7	12923.4	1426.68	11.0396	15.5755	-3.39061															X	CGGV(pS)G(pT)AIR	Corresponds to amino acid residues G763 to R771.	The effects of S766 and T768 phosphorylation are unclear. These phosphorylation sites have only been detected in a single mass spectrometry study. However, this human phosphosite is highly conserved in vertebrates and also found in sea urchin.		Other Amino Acids Metabolism - beta-alanine; Nucleotide Metabolism - pyrimidine; EC 1.3.1.2; Oxidoreductase; Cofactor and Vitamin Metabolism - pantothenate and CoA biosynthesis; Xenobiotic Metabolism - drug metabolism - other enzymes	Q12882	Q12882
612	303	PN747	DPYD	S766+T768	Dihydropyrimidine dehydrogenase [NADP()]	0	16698	26	679	11320.3	12770.2				0	18540	32	732	13547.9	14350.1																				X	CGGV(pS)G(pT)AIR	Corresponds to amino acid residues G763 to R771.	The effects of S766 and T768 phosphorylation are unclear. These phosphorylation sites have only been detected in a single mass spectrometry study. However, this human phosphosite is highly conserved in vertebrates and also found in sea urchin.			Q12882	Q12882
613	304	PN222	Dynamin I	S795	Dynamin-1	0	366	18	642	223.416	252.031	249.046	2.98433	1.1983	0	380	18	486	175.932	186.349	266.335	79.9854	30.0319	31.2302	6.94189																Not precisely defined.	Antibody raised against amino acid residues 781-804 Ser 795 of human Dynamin I.	The effect of S795 phosphorylation is unclear. This is one of the minor in vivo phosphorylation sites in dynamin-1 (≥2 reports from high throughput mass spectrometry studies).	PKCa (PRKCA); DYRK1A	Hydrolase; EC 3.6.5.5; Motor protein; G protein; Vesicle protein	Q05193	Q05193
614	304	PN222	Dynamin I	S795	Dynamin-1	0	367	18	625	218.125	246.062				0	508	20	670	326.96	346.32																					Not precisely defined.	Antibody raised against amino acid residues 781-804 Ser 795 of human Dynamin I.	The effect of S795 phosphorylation is unclear. This is one of the minor in vivo phosphorylation sites in dynamin-1 (≥2 reports from high throughput mass spectrometry studies).	PKCa (PRKCA); DYRK1A		Q05193	Q05193
615	305	PK597	DYRK1A	Y321	Dual specificity tyrosine-phosphorylation-regulated kinase 1A	0	3856	26	706	2703.98	3050.3	3079.34	29.039	0.943026	0	3260	22	553	1790.61	1896.64	2564.03	667.386	26.0288	26.9718	-16.7345			DYRK1A	X	PSTK	Protein Kinase - Dual specificity kinase	Protein-serine/threonine kinase	CMGC	DYRK	Dyrk1						IYQ(pY)IQS(bA)C	Corresponds to amino acid residues I318 to S324; In the protein kinase catalytic domain activation T loop region between subdomains VII and VIII.	Y321 phosphorylation stimulates phosphotransferase activity. This phosphosite is located in the kinase activation loop between catalytic subdomains VII and VIII. This is one of the major in vivo phosphorylation sites in DYRK1A (≥3759 reports from high throughput mass spectrometry studies).	DYRK1A	EC 2.7.12.2; Protein kinase, dual-specificity; EC 2.7.12.1; CMGC domain target; CMGC</A> group; DYRK family; Dyrk1 subfamily	Q13627	Q13627	Q13627	Q13627
616	305	PK597	DYRK1A	Y321	Dual specificity tyrosine-phosphorylation-regulated kinase 1A	0	4320	28	642	2755.46	3108.38				0	4405	28	697	3050.77	3231.41								DYRK1A	X	PSTK	Protein Kinase - Dual specificity kinase	Protein-serine/threonine kinase	CMGC	DYRK	Dyrk1						IYQ(pY)IQS(bA)C	Corresponds to amino acid residues I318 to S324; In the protein kinase catalytic domain activation T loop region between subdomains VII and VIII.	Y321 phosphorylation stimulates phosphotransferase activity. This phosphosite is located in the kinase activation loop between catalytic subdomains VII and VIII. This is one of the major in vivo phosphorylation sites in DYRK1A (≥3759 reports from high throughput mass spectrometry studies).	DYRK1A		Q13627	Q13627	Q13627	Q13627
617	306	NK266-1	DYRK2	Pan-specific	Dual specificity tyrosine-phosphorylation-regulated kinase 2	0	9527	46	846	8020.93	9048.23	9088.17	39.9441	0.439517	0	8371	26	726	6058.47	6417.21	6635.39	218.186	3.28822	3.72773	-26.9887			DYRK2	X	PSTK	Protein kinase - Non-receptor protein-serine/threonine	Protein-serine/threonine kinase	CMGC	DYRK	Dyrk2						CGSKHTMNDHLHVGSHAHGQ	Corresponds to amino acid residues G69 to Q87; Post-N-terminus.			Protein kinase, dual-specificity, CMGC group, DYRK family, Dyrk2 subfamily	Q92630	Q92630	Q92630
618	306	NK266-1	DYRK2	Pan-specific	Dual specificity tyrosine-phosphorylation-regulated kinase 2	0	10914	38	744	8091.74	9128.11				0	7864	40	827	6470.45	6853.58								DYRK2	X	PSTK	Protein kinase - Non-receptor protein-serine/threonine	Protein-serine/threonine kinase	CMGC	DYRK	Dyrk2						CGSKHTMNDHLHVGSHAHGQ	Corresponds to amino acid residues G69 to Q87; Post-N-terminus.				Q92630	Q92630	Q92630
619	307	PK598	DYRK2	Y382	Dual specificity tyrosine-phosphorylation-regulated kinase 2	3	2577	44	926	2345.56	2645.97	2622.99	22.9857	0.876318	3	3147	30	782	2437.49	2581.82	2487.56	94.2646	3.78944	4.66576	-5.16304			DYRK2	X	PSTK	Protein kinase - Non-receptor protein-serine/threonine	Protein-serine/threonine kinase	CMGC	DYRK	Dyrk2						VYT(pY)IQS(bA)C	Corresponds to amino acid residues V379 to S385; In the protein kinase catalytic domain activation T loop region between subdomains VII and VIII.	Y382 phosphorylation is predicted to be stimulatory for phosphotransferase activity. This phosphosite is located in the kinase activation loop between catalytic subdomains VII and VIII. This is one of the major in vivo phosphorylation sites in DYRK2 (≥1659 reports from high throughput mass spectrometry studies).		Protein kinase, dual-specificity, CMGC group, DYRK family, Dyrk2 subfamily	Q92630	Q92630	Q92630
620	307	PK598	DYRK2	Y382	Dual specificity tyrosine-phosphorylation-regulated kinase 2	3	2740	38	853	2304.81	2600				3	2498	50	923	2259.5	2393.29								DYRK2	X	PSTK	Protein kinase - Non-receptor protein-serine/threonine	Protein-serine/threonine kinase	CMGC	DYRK	Dyrk2						VYT(pY)IQS(bA)C	Corresponds to amino acid residues V379 to S385; In the protein kinase catalytic domain activation T loop region between subdomains VII and VIII.	Y382 phosphorylation is predicted to be stimulatory for phosphotransferase activity. This phosphosite is located in the kinase activation loop between catalytic subdomains VII and VIII. This is one of the major in vivo phosphorylation sites in DYRK2 (≥1659 reports from high throughput mass spectrometry studies).			Q92630	Q92630	Q92630
621	308	NK374-1	DYRK3	Pan-specific	Dual specificity tyrosine-phosphorylation-regulated kinase 3	0	374	22	645	227.04	256.119	219.359	36.7595	16.7577	0	378	20	488	174.704	185.049	197.45	12.4013	6.28071	23.0384	-9.98784			DYRK3	X	PSTK	Protein kinase - Non-receptor protein-serine/threonine	Protein-serine/threonine kinase	CMGC	DYRK	Dyrk2						Not precisely defined.	Antibody raised against amino acid residues 188-210 of human Dyrk3.			Protein kinase, dual-specificity, CMGC group, DYRK family, Dyrk2 subfamily	O43781	O43781	O43781
622	308	NK374-1	DYRK3	Pan-specific	Dual specificity tyrosine-phosphorylation-regulated kinase 3	0	300	18	574	161.868	182.6				0	334	22	635	198.12	209.851								DYRK3	X	PSTK	Protein kinase - Non-receptor protein-serine/threonine	Protein-serine/threonine kinase	CMGC	DYRK	Dyrk2						Not precisely defined.	Antibody raised against amino acid residues 188-210 of human Dyrk3.				O43781	O43781	O43781
623	309	NK375-2	DYRK4	Pan-specific	Dual specificity tyrosine-phosphorylation-regulated kinase 4	0	1118	26	696	760.032	857.375	870.562	13.1872	1.51479	0	1274	16	630	792.54	839.468	888.104	48.6359	5.47637	6.99116	2.01502			DYRK4	X	PSTK	Protein kinase - Non-receptor protein-serine/threonine	Protein-serine/threonine kinase	CMGC	DYRK	Dyrk2						Not precisely defined.	Antibody raised against amino acid residues 119-219 mapping within an internal region of mouse Dyrk4.			EC 2.7.12.1; Protein kinase, dual-specificity; EC 2.7.1.-; CMGC domain target; CMGC</A> group; DYRK family; Dyrk2 subfamily	Q9NR20	Q9NR20	Q9NR20
624	309	NK375-2	DYRK4	Pan-specific	Dual specificity tyrosine-phosphorylation-regulated kinase 4	0	1394	22	571	783.412	883.749				0	1274	16	703	884.374	936.74								DYRK4	X	PSTK	Protein kinase - Non-receptor protein-serine/threonine	Protein-serine/threonine kinase	CMGC	DYRK	Dyrk2						Not precisely defined.	Antibody raised against amino acid residues 119-219 mapping within an internal region of mouse Dyrk4.				Q9NR20	Q9NR20	Q9NR20
625	310	NK375-1	DYRK4	Pan-specific	Dual specificity tyrosine-phosphorylation-regulated kinase 4	0	561	24	683	366.771	413.746	464.567	50.8205	10.9393	0	858	20	653	547.214	579.616	560.171	19.445	3.47127	14.4106	20.5793			DYRK4	X	PSTK	Protein kinase - Non-receptor protein-serine/threonine	Protein-serine/threonine kinase	CMGC	DYRK	Dyrk2						Not precisely defined.	Antibody raised against amino acid residues 1-104 mapping at the N-terminus of human Dyrk4			EC 2.7.12.1; Protein kinase, dual-specificity; EC 2.7.1.-; CMGC domain target; CMGC</A> group; DYRK family; Dyrk2 subfamily	Q9NR20	Q9NR20	Q9NR20
626	310	NK375-1	DYRK4	Pan-specific	Dual specificity tyrosine-phosphorylation-regulated kinase 4	0	786	22	598	456.872	515.387				0	744	26	711	510.498	540.726								DYRK4	X	PSTK	Protein kinase - Non-receptor protein-serine/threonine	Protein-serine/threonine kinase	CMGC	DYRK	Dyrk2						Not precisely defined.	Antibody raised against amino acid residues 1-104 mapping at the N-terminus of human Dyrk4				Q9NR20	Q9NR20	Q9NR20
627	311	PN509	EEF1A1	Y141	Eukaryotic elongation factor 1-alpha 1	3	9670	30	856	8251.84	9308.71	9293.3	15.4124	0.165844	3	11150	38	879	9767.45	10345.8	10419.4	73.6169	0.706535	0.872379	12.1175			EEF1A1													LLA(pY)TLG(bA)C	Corresponds to amino acid residues L138 to G144; In the middle of the GTP_EFTU domain.	The effect of Y141 phosphorylation is unclear. This is the second major in vivo phosphorylation site in EEF1A1 (≥1187 reports from high throughput mass spectrometry studies).		Translation protein, initiation complex	P68104	P68104
628	311	PN509	EEF1A1	Y141	Eukaryotic elongation factor 1-alpha 1	3	10795	44	765	8224.51	9277.89				3	12089	52	823	9906.45	10493								EEF1A1													LLA(pY)TLG(bA)C	Corresponds to amino acid residues L138 to G144; In the middle of the GTP_EFTU domain.	The effect of Y141 phosphorylation is unclear. This is the second major in vivo phosphorylation site in EEF1A1 (≥1187 reports from high throughput mass spectrometry studies).			P68104	P68104
629	312	PN555	EEF2	T57	Eukaryotic elongation factor 2	3	13831	40	877	12094.7	13643.8	12986.8	656.986	5.05888	3	14444	46	868	12497.5	13237.5	13657.9	420.467	3.07856	8.13743	5.168																ETRF(pT)DTR(bA)C	Corresponds to amino acid residues E53 to R60; In the N-terminal portion of the protein.	T57 phosphorylation is likely to be inhibitory as phosphorylation by EF-2 kinase completely inactivates EF-2 activity to catalyze the GTP-dependent ribosomal translocation step during translation elongation. This is one of the major in vivo phosphorylation sites in EEF2 (≥107 reports from high throughput mass spectrometry studies).	eEF2K	Protein synthesis protein	P13639	P13639
630	312	PN555	EEF2	T57	Eukaryotic elongation factor 2	3	13815	32	793	10929.9	12329.8				3	14580	38	914	13291.4	14078.4																					ETRF(pT)DTR(bA)C	Corresponds to amino acid residues E53 to R60; In the N-terminal portion of the protein.	T57 phosphorylation is likely to be inhibitory as phosphorylation by EF-2 kinase completely inactivates EF-2 activity to catalyze the GTP-dependent ribosomal translocation step during translation elongation. This is one of the major in vivo phosphorylation sites in EEF2 (≥107 reports from high throughput mass spectrometry studies).	eEF2K		P13639	P13639
631	313	PK180	eEF2K	S366	Eukaryotic elongation factor 2 kinase	0	1588	24	587	918.068	1035.65	1347.32	311.666	23.1324	0	2042	18	685	1386.44	1468.53	1775.99	307.456	17.3118	40.4442	31.8167			eEF2K	X	PSTK	Protein kinase - Non-receptor protein-serine/threonine	Protein-serine/threonine kinase	Atypical	Alpha	eEF2K						Not precisely defined.	Antibody raised against amino acid residues that encompass the S366 phosphosite.	S366 phosphorylation inhibits phosphotransferase activity. This is one of the major in vivo phosphorylation sites in eEF2K.	AMPKa1 (PRKAA1); p70S6K (RPS6KB1); p70S6Kb (RPS6KB2); PKACa (PRKACA); RSK1 (RPS6KA1); RSK2 (RPS6KA3)	Protein-serine kinase, Atypical group, Alpha family, eEF2K subfamily	O00418	O00418	O00418
632	313	PK180	eEF2K	S366	Eukaryotic elongation factor 2 kinase	0	2000	26	745	1470.63	1658.98				0	2427	60	831	1966.98	2083.45								eEF2K	X	PSTK	Protein kinase - Non-receptor protein-serine/threonine	Protein-serine/threonine kinase	Atypical	Alpha	eEF2K						Not precisely defined.	Antibody raised against amino acid residues that encompass the S366 phosphosite.	S366 phosphorylation inhibits phosphotransferase activity. This is one of the major in vivo phosphorylation sites in eEF2K.	AMPKa1 (PRKAA1); p70S6K (RPS6KB1); p70S6Kb (RPS6KB2); PKACa (PRKACA); RSK1 (RPS6KA1); RSK2 (RPS6KA3)		O00418	O00418	O00418
633	314	NK052-6	EGFR (ErbB1)	Pan-specific	Epidermal growth factor receptor-tyrosine kinase	3	21537	34	982	21115.9	23820.4	23140	680.382	2.94028	3	21744	30	877	19043.2	20170.8	22173.8	2003.05	9.03338	11.9737	-4.17554			EGFR	X	PYK	Protein kinase - Receptor-tyrosine kinase	Protein-tyrosine kinase	TK	EGFR							CVIQGDERMHLPSPT	Corresponds to amino acid residues V980 to T993; Just after the catalytic domain of the kinase.			Protein-tyrosine kinase (receptor), TK group, EGFR family	P00533	P00533	P00533	P00533
634	314	NK052-6	EGFR (ErbB1)	Pan-specific	Epidermal growth factor receptor-tyrosine kinase	3	21192	34	941	19909.7	22459.7				3	22532	44	1015	22825.3	24176.9								EGFR	X	PYK	Protein kinase - Receptor-tyrosine kinase	Protein-tyrosine kinase	TK	EGFR							CVIQGDERMHLPSPT	Corresponds to amino acid residues V980 to T993; Just after the catalytic domain of the kinase.				P00533	P00533	P00533	P00533
635	315	NK052-4	EGFR (ErbB1)	Pan-specific	Epidermal growth factor receptor-tyrosine kinase	0	10769	32	934	10028.4	11312.8	11122.2	190.522	1.71298	0	11226	26	784	8780.8	9300.73	10734.5	1433.79	13.3568	15.0698	-3.48602			EGFR	X	PYK	Protein kinase - Receptor-tyrosine kinase	Protein-tyrosine kinase	TK	EGFR							CEYLRVAPQSSEFIGA	Corresponds to amino acid residues E1196 to A1210; C-terminus.			Protein-tyrosine kinase (receptor), TK group, EGFR family	P00533	P00533	P00533	P00533
636	315	NK052-4	EGFR (ErbB1)	Pan-specific	Epidermal growth factor receptor-tyrosine kinase	0	10730	34	906	9690.58	10931.7				0	11851	32	972	11488.1	12168.3								EGFR	X	PYK	Protein kinase - Receptor-tyrosine kinase	Protein-tyrosine kinase	TK	EGFR							CEYLRVAPQSSEFIGA	Corresponds to amino acid residues E1196 to A1210; C-terminus.				P00533	P00533	P00533	P00533
637	338	NK052-5	EGFR (ErbB1)	Pan-specific	Epidermal growth factor receptor-tyrosine kinase	3	19938	52	1071	21297.9	24025.7	25099.4	1073.71	4.27781	3	23078	46	1052	24229.7	25664.4	25027.2	637.203	2.54605	6.82386	-0.287786			EGFR	X	PYK	Protein kinase - Receptor-tyrosine kinase	Protein-tyrosine kinase	TK	EGFR							SNMSMDFQNHLGSC	Corresponds to amino acid residues S174 to C187; In the extracellular domain of the EGF receptor.			Protein-tyrosine kinase (receptor), TK group, EGFR family	P00533	P00533	P00533	P00533
638	338	NK052-5	EGFR (ErbB1)	Pan-specific	Epidermal growth factor receptor-tyrosine kinase	3	21086	32	1102	23201.5	26173.1				3	21528	28	1071	23026.5	24390								EGFR	X	PYK	Protein kinase - Receptor-tyrosine kinase	Protein-tyrosine kinase	TK	EGFR							SNMSMDFQNHLGSC	Corresponds to amino acid residues S174 to C187; In the extracellular domain of the EGF receptor.				P00533	P00533	P00533	P00533
639	316	PK602	EGFR (ErbB1)	Y869	Epidermal growth factor receptor-tyrosine kinase	0	10593	40	814	8590.14	9690.35	9879.87	189.524	1.91828	0	11096	24	744	8237.57	8725.33	9433.22	707.884	7.50416	9.42244	-4.52081			EGFR	X	PYK	Protein kinase - Receptor-tyrosine kinase	Protein-tyrosine kinase	TK	EGFR							EKE(pY)HAEG(bA)C	Corresponds to amino acid residues E866 to G873; In the protein kinase catalytic domain.	Y869 phosphorylation stimulates phosphotransferase activity and induces protein interaction with COX2 and PKCE and PKCZ. This is one of the major in vivo phosphorylation sites in EGFR (≥165 reports from high throughput mass spectrometry studies).	Src	Protein-tyrosine kinase (receptor), TK group, EGFR family	P00533	P00533	P00533	P00533
640	316	PK602	EGFR (ErbB1)	Y869	Epidermal growth factor receptor-tyrosine kinase	0	11374	32	787	8926.15	10069.4				0	11011	44	873	9574.19	10141.1								EGFR	X	PYK	Protein kinase - Receptor-tyrosine kinase	Protein-tyrosine kinase	TK	EGFR							EKE(pY)HAEG(bA)C	Corresponds to amino acid residues E866 to G873; In the protein kinase catalytic domain.	Y869 phosphorylation stimulates phosphotransferase activity and induces protein interaction with COX2 and PKCE and PKCZ. This is one of the major in vivo phosphorylation sites in EGFR (≥165 reports from high throughput mass spectrometry studies).	Src		P00533	P00533	P00533	P00533
641	317	PK603	EGFR (ErbB1)	Y998	Epidermal growth factor receptor-tyrosine kinase	0	8890	32	835	7396.43	8343.75	8992.85	649.103	7.21799	0	9824	22	739	7243.68	7672.59	8443.18	770.589	9.12676	16.3447	-6.11225			EGFR	X	PYK	Protein kinase - Receptor-tyrosine kinase	Protein-tyrosine kinase	TK	EGFR							SNF(pY)RAL(bA)C	Corresponds to amino acid residues S995 to L1001; In the cytoplasmic region of EGFR after the kinase catalytic domain.	Y998 phosphorylation inhibits phosphotransferase activity. Phosphorylation induces molecular association with CBL, CRK, CSK, SHC1, SHP-2 and STAT5A, as well as receptor internalization. This is one of the major in vivo phosphorylation sites in EGFR (≥147 reports from high throughput mass spectrometry studies).		Protein-tyrosine kinase (receptor), TK group, EGFR family	P00533	P00533	P00533	P00533
642	317	PK603	EGFR (ErbB1)	Y998	Epidermal growth factor receptor-tyrosine kinase	0	9768	22	877	8547.24	9641.95				0	9428	24	925	8698.7	9213.77								EGFR	X	PYK	Protein kinase - Receptor-tyrosine kinase	Protein-tyrosine kinase	TK	EGFR							SNF(pY)RAL(bA)C	Corresponds to amino acid residues S995 to L1001; In the cytoplasmic region of EGFR after the kinase catalytic domain.	Y998 phosphorylation inhibits phosphotransferase activity. Phosphorylation induces molecular association with CBL, CRK, CSK, SHC1, SHP-2 and STAT5A, as well as receptor internalization. This is one of the major in vivo phosphorylation sites in EGFR (≥147 reports from high throughput mass spectrometry studies).			P00533	P00533	P00533	P00533
643	318	PK599	EGFR (ErbB1)	Y1069	Epidermal growth factor receptor-tyrosine kinase	0	8098	24	792	6394.61	7213.61	7428.64	215.032	2.89463	0	9534	18	743	7070.39	7489.04	7635.63	146.582	1.91972	4.81435	2.78625			EGFR	X	PYK	Protein kinase - Receptor-tyrosine kinase	Protein-tyrosine kinase	TK	EGFR							LQR(pY)SSD(bA)C	Corresponds to amino acid residues L1066 to D1072; In the C-terminal region of the kinase after the catalytic domain.	Y1069 phosphorylation stimulates phosphotransferase activity. Phosphorylation induces protein ubquitination and degradation, and induces molecular association with CBL. This is one of the major in vivo phosphorylation sites in EGFR (≥132 reports from high throughput mass spectrometry studies).	EGFR	Protein-tyrosine kinase (receptor), TK group, EGFR family	P00533	P00533	P00533	P00533
644	318	PK599	EGFR (ErbB1)	Y1069	Epidermal growth factor receptor-tyrosine kinase	0	8803	26	772	6775.84	7643.68				0	9050	24	814	7347.16	7782.21								EGFR	X	PYK	Protein kinase - Receptor-tyrosine kinase	Protein-tyrosine kinase	TK	EGFR							LQR(pY)SSD(bA)C	Corresponds to amino acid residues L1066 to D1072; In the C-terminal region of the kinase after the catalytic domain.	Y1069 phosphorylation stimulates phosphotransferase activity. Phosphorylation induces protein ubquitination and degradation, and induces molecular association with CBL. This is one of the major in vivo phosphorylation sites in EGFR (≥132 reports from high throughput mass spectrometry studies).	EGFR		P00533	P00533	P00533	P00533
645	319	PK600	EGFR (ErbB1)	Y1110	Epidermal growth factor receptor-tyrosine kinase	0	1163	22	647	738.227	832.777	896.36	63.5824	7.0934	0	1104	18	503	546.258	578.603	547.726	30.8771	5.63732	12.7307	-38.8944			EGFR	X	PYK	Protein kinase - Receptor-tyrosine kinase	Protein-tyrosine kinase	TK	EGFR							NPV(pY)HNQ(bA)C	Corresponds to amino acid residues N1107 to Q1113; In the cytoplasmic region of the EGFR after the kinase catalytic domain.	Y1110 phosphorylation stimulates phosphotransferase activity, induces binding of CBL, DNA, DOK1, DOK2, GRB2, RASA1, SHC1 and STAT3. Phosphorylation regulates transcription, protein conformation, intracellular location, receptor internalization, molecular association, and ubquitination. One of the major in vivo sites of phosphorylation in EGFR (≥459 reports from high throughput mass spectrometry s…	EGFR, Src	Protein-tyrosine kinase (receptor), TK group, EGFR family	P00533	P00533	P00533	P00533
646	319	PK600	EGFR (ErbB1)	Y1110	Epidermal growth factor receptor-tyrosine kinase	0	1447	24	598	850.954	959.942				0	962	20	518	487.956	516.849								EGFR	X	PYK	Protein kinase - Receptor-tyrosine kinase	Protein-tyrosine kinase	TK	EGFR							NPV(pY)HNQ(bA)C	Corresponds to amino acid residues N1107 to Q1113; In the cytoplasmic region of the EGFR after the kinase catalytic domain.	Y1110 phosphorylation stimulates phosphotransferase activity, induces binding of CBL, DNA, DOK1, DOK2, GRB2, RASA1, SHC1 and STAT3. Phosphorylation regulates transcription, protein conformation, intracellular location, receptor internalization, molecular association, and ubquitination. One of the major in vivo sites of phosphorylation in EGFR (≥459 reports from high throughput mass spectrometry s…	EGFR, Src		P00533	P00533	P00533	P00533
647	320	PK601	EGFR (ErbB1)	Y1172	Epidermal growth factor receptor-tyrosine kinase	0	8557	19	713	6087.59	6867.28	7355.73	488.45	6.6404	0	10372	20	691	7153.23	7576.79	7944.85	368.058	4.63267	11.2731	8.00905			EGFR	X	PYK	Protein kinase - Receptor-tyrosine kinase	Protein-tyrosine kinase	TK	EGFR							NPD(pY)QQD(bA)C	Corresponds to amino acid residues N1169 to D1175; In the C-terminal of the kinase after the catalytic domain.	Y1172 phosphorylation stimulates phosphotransferase activity. Phosphorylation regulates cell growth, protein degradation, receptor internalization, and induces molecular association with DOK1, DOK2, EGFR, GRB2, RASA1, SHC1, SHP-1 and VAV2. This is one of the major in vivo phosphorylation sites in EGFR (≥995 reports from high throughput mass spectrometry studies).	EGFR	Protein-tyrosine kinase (receptor), TK group, EGFR family	P00533	P00533	P00533	P00533
648	320	PK601	EGFR (ErbB1)	Y1172	Epidermal growth factor receptor-tyrosine kinase	3	9822	42	711	6953.58	7844.18				3	9830	32	801	7848.2	8312.91								EGFR	X	PYK	Protein kinase - Receptor-tyrosine kinase	Protein-tyrosine kinase	TK	EGFR							NPD(pY)QQD(bA)C	Corresponds to amino acid residues N1169 to D1175; In the C-terminal of the kinase after the catalytic domain.	Y1172 phosphorylation stimulates phosphotransferase activity. Phosphorylation regulates cell growth, protein degradation, receptor internalization, and induces molecular association with DOK1, DOK2, EGFR, GRB2, RASA1, SHC1, SHP-1 and VAV2. This is one of the major in vivo phosphorylation sites in EGFR (≥995 reports from high throughput mass spectrometry studies).	EGFR		P00533	P00533	P00533	P00533
[truncated: 2,062 more rows]
[truncated: 3 more columns]

## Sheet: Selected targets
Final Sort	Ab Spot ID #	Antibody Codes	Target Name	Gene ID	P-Site	Full Target Protein Name	Flag	Signal Median	Background Median	Spot Area	Not Normalized Net Signal	Normalized Net Signal	Average Normalized Net Signal	Error in Duplicate from Average	% Error in Duplicate from Average	Flag	Signal Median	Background Median	Spot Area	Not Normalized Net Signal	Normalized Net Signal	Average Normalized Net Signal	Error in Duplicate from Average	% Error in Duplicate from Average	SUM % Error	%CFC	Lead	Preferred Protein Kinase Name	Target Name	Protein Kinase	Kinase or Phosphatase Type	Protein Type	Kinase Type	Kinase Group	Kinase Family	Kinase Subfamily	Transcription Factor	Stress Protein	Protein Phosphatase	Adapter	Metabolic Enzyme	Antigen Sequence	Sequence Location in Target	Effect of Phosphorylation	Kinases Known to Target Phosphosite(s) in vitro	Protein Type - Extended	UniProt Link	PhosphoNET Link	KinaseNET Link
[truncated: 61 more rows]
[truncated: 4 more columns]

[truncated: 5 more sheets: Formulas, Protein+Antibody Info, Cross-validation of Antibodies, Gene Ontology Terms, Kinexus Ab Testing Links]
