# Supplementary material for: Targeting PI3Kγ anchoring enhances CFTR membrane localization and modulator efficacy via PKD1
Source: JCI Insight. 2026 Mar 23;11(6):e198846. doi: 10.1172/jci.insight.198846 (PMC13043088; doi:10.1172/jci.insight.198846)
Supplement: Supporting data values [file jciinsight-11-198846-s233.xlsx]

## Sheet: Fig 1b
Murabito et al_Raw Data_Supplementary Information
Figure 1	Panel b
Veh	ETI+CP	ETI+PI3Kγ MP
0	7.55698	3.71773
3.37664	6.89665	5.76345
0	6.19865	4.4349
0	6.08082	3.38346
0	1.71442	6.3171
4.0515	0	15.6202
1.32774	0	12.2645
1.02587	2.59052	9.64854
0.811054	3.23227	15.5506
0	3.74136	4.93481
2.22316	3.97413	6.15801
0	3.61579	4.09368
0	10.3919	4.50682
0	10.8799	16.0173
0	8.51973	6.90617
0	1.19446	15.2015
0	11.8552	7.31655
2.8143	1.42411	4.59768
0	2.96887	4.48058
6.08185	1.64134	0
0	4.94945	1.80215
2.49603	1.19768	9.385
2.53347	4.73845	15.961
0	15.2694	4.79225
1.97977	8.03816	8.27231
0	0	4.3182
0	2.85385	9.44557
0	2.27696	5.85211
3.76496	1.52426	2.35073
0	0	2.32825
0	0	7.11653
0	0	0
10.2777	0	5.20184
0	1.18004	2.91731
1.8011	2.62917	8.63567
0	1.68445	14.5879
4.30142	1.26369	5.4062
0	6.28733	3.0987
0	12.9851	7.90888
0	3.2847	7.10179
0	0.652032	10.7045
8.69882	2.4792	9.24287
0	1.13201	5.9165
0	0.886643	3.34785
0	1.37939	29.915
0	0.984635	5.99755
3.96843	3.627	3.89703
0	6.2554	10.4584
0	1.29288	22.1736
2.08181	0	1.75887
2.46988	3.34578	1.52792
0	3.5104	2.66328
0	5.24595	1.63521
0	6.55224	13.8573
6.39386	1.67718	19.2153
0	0.69733	18.3841
2.74582	4.23551	6.42209
0	4.49247	11.136
0	7.24126	10.0757
0	4.44346	3.91026
0	3.86012	5.71527
0	4.43764	4.39326
0	0.953282	2.83085
0	0	2.33592
0	0	1.16571
0	0	0
2.93864	0.605776	1.51436
3.29081	1.42482	3.83253
1.85091	1.37392	9.18253
0	1.61583	1.88896
0	2.40116	2.57367
0	4.52525	4.49763
0	2.61706	9.55708
2.70971	4.04537	5.59687
3.2208	0	1.79396
0	0	1.76815
2.0087	0	3.82986
0	7.94618	3.91097
0	0	4.55723
0	3.14973	2.96035
0	1.44049	4.75753
0	1.3043	4.64344
0	1.15997	9.12061
0	1.28737	3.83448
5.36114	0	7.68732
0	5.3559	13.8391
0	3.87381	4.24878
0	3.67415	5.33856
2.21399	2.45012	16.3296
0	2.54959	17.6814
0	1.40227	11.9598
2.83582	2.00324	20.9787
0	1.48358	3.38285
0	0	21.8717
0	2.11637	3.19021
2.64209	5.17249	5.96517
0	5.79948	0.954631
0	0	1.48386
0	5.9507	6.98287
0	2.09396
0	2.869
0	0
0	0
0
0
0
0
0
0
2.22401
0
0
0
0
1.09011
0
10.3881
0

## Sheet: Fig 1d
Figure 1	Panel d
	Veh	PI3Kγ MP	ETI	ETI+PI3Kγ MP
	0.178078	0.035693	1	3.79609
	0.224547	0.186322	1	3.80388
	0.129152	0.025227	1	3.01107
	0.052028	0.379587	1	3.30368
	0.01621			1.89036
	0.214584

## Sheet: Fig 1f
	Figure 1	Panel f
	DMSO 0	DMSO 3h	DMSO 6h	ETI 0h	ETI 3h	ETI 6h	ETI+PI3Kγ MP 0h	ETI+PI3Kγ MP 3h	ETI+PI3Kγ MP 6h
	0.24032	0.105801	0.0902533	1	0.438024	0.368631	0.946202	0.863006	0.697297
	0.361495	0.110875	0.132134	1	0.673432	0.473067	1.17012	0.799366	0.736123
	0.0813137	0.0158506	0.0108909	1	0.506419	0.145778	1.42604	0.95164	0.952356

## Sheet: Fig 2b
Figure 2	Panel b
PI3Kγ MP	DMSO	CP	WT
0	0	1.25713	3.58298
1.87756	1.97172	0	5.14585
3.94425	0.893237	0.798039	2.65909
1.64358	0.789926	0	6.29227
1.82669	0.897588	0	5.67029
1.24823	0.398501	1.73063	8.27513
1.93891	0	1.64628	7.25277
1.56273	1.1938	2.68326	10.5323
2.68534	0.897722	0	10.165
1.05192	0	0	3.40532
1.15747	0	0	5.58559
0.673535	0.78797	0	4.96542
0	0.334415	0	3.54303
0	0	0	2.92627
2.10566	0	2.10837	15.4337
1.198	3.41741	2.90937	2.43837
1.55636	0	1.25764	5.28003
0.630103	0	1.49197	11.2246
3.05716	2.59887	0	5.30423
0	0	0	7.39721
2.90693	0	1.22329	6.93017
0	0	0.800401	0
2.84294	0	0	10.7766
1.73781	0	0	4.86131
3.33774	0	0.500126	10.6137
1.531	0	0	8.05333
2.53895	0	0.807317	12.1599
1.84597	0.694121	0.940955	8.79077
0.897772	0	0	13.238
2.36715	0	0	9.54231
2.31613	1.4839	0	5.91832
1.48025	0	1.30535	5.74522
2.43806	0	0
1.56367	0	0
1.81505	3.50034	0
2.04531	4.1376	0
0.969273	0	0
1.71585	0	0.875267
2.10631	0.618549	0
1.08186	0	0.704032
0.501153	0	0
0	0.827387	1.89488
1.32092	0	2.84327
0	0	0.7155
0.544369	0	0
0.750042	0	3.33204
0.712675	2.96195	1.0838
2.94375	1.04446	0
0.748705	1.10208	3.52474
2.36109	0	0
1.87888	0	1.27144
0.583244	0	0
1.17122	0	0.428441
0.820352	0.626445	0
1.53126	0.703559	0
4.58923	0.680818	0.756936
0	1.41031	0
4.35018	0	2.52657
1.53898	1.01899	0.715465
2.14876	0.582617	0
5.76939	0	0.573005
5.26078	0	0.496636
0	0	0
0	0	0
0	0	0.675796
0.697449	0	0
0	0	0
3.06591	0	1.02968
	0	2.1765
	0	1.05907
	0	0.652097
	0	0.898505
	0	0.466204
		1.96623
		0.990173
		0.899106

## Sheet: Fig 2d
	Figure 2	Panel d
	UT CP	UT PI3Kγ MP	5 min CP	15 min CP	30 min CP	5 min PI3Kγ MP	15 min PI3Kγ MP	30 min PI3Kγ MP
	1	1	1.80565	1.63841	1.48063	2.33281	3.01275	3.36209
	1	1	1.99302	2.84617	2.44212	2.19744	3.21252	3.09962
	1	1	2.35483	1.73917	2.49725	3.03661	3.02512	4.26858
	1	1	0.549157	0.69697	1.28115	3.22761	2.75601	2.21723
	1	1	1.01388	0.720259	0.911394	1.97436	3.70483	3.21835

## Sheet: Fig 3b
Murabito et al_Raw Data_Main manuscript
Figure 3	Panel b
	False Discovery Rate
regulation of cytosolic calcium ion concentration (GO:0051480)	100
peptidyl-serine phosphorylation (GO:0018105)	36.11
peptidyl-serine modification (GO:0018209)	35.73
intracellular calcium ion homeostasis (GO:0006874)	35.48
calcium ion homeostasis (GO:0055074)	32.16
regulation of cell population proliferation (GO:0042127)	17.93
protein phosphorylation (GO:0006468)	16.66
phosphorylation (GO:0016310)	15.53
transmembrane receptor protein tyrosine kinase signaling pathway (GO:0007169)	14.29
peptidyl-amino acid modification (GO:0018193)	12.7
response to stimulus (GO:0050896)	2.97
membrane assembly (GO:0071709)	100

## Sheet: Fig 3c
Figure 3	Panel c
	False Discovery Rate
caveola	100
focal adhesion	38.83
cell-substrate junction	36.11
plasma membrane raft	100
membrane raft	59.65
membrane microdomain	59.65

## Sheet: Fig 4b
	Figure 4	Panel b			Figure 4	Panel b
	time	CP								PI3Kg MP
	5	0.54348	0.440241	0.2329	0.393786	1.81601				1.08709	0.509562	0.921954	1.24261	0.823465	1.24651
	15	0.458438	0.958397	1.69374	0.482384	2.20423				1.52944	1.91703	2.25732	3.45878	1.2648	2.68903
	30	1.13276	1.13276	1.2632	1.10486	3.79699				2.16156	2.69937	5.04443	2.70632	1.47668	4.71854

## Sheet: Fig 4e
Murabito et al_Raw Data_Main manuscript
Figure 4	Panel e
	Veh	PI3Kγ MP	﻿Go6983	﻿Go6983 + KIT2014
	1	﻿1,41264382	0.788325	1.06584
	1	1.54562	0.691243	0.919253
	1	1.58953	0.573233	0.671564
	1	1.63196	0.421783	0.306118

## Sheet: Fig 4g
Figure 4	Panel g
	Veh	PI3Kγ MP
	1	2.41365
	1	4.44864
	1	4.73184

[truncated: 8 more sheets: Fig 4i, Fig 4k, Fig 5b, Fig 5d, Fig 6b, Fig 6d, Suppl Fig 1b, Suppl Fig 2b]
